# Supplementary material for: ocsESTdb: a database of oil crop seed EST sequences for comparative analysis and investigation of a global metabolic network and oil accumulation metabolism
Source: BMC Plant Biol. 2015 Jan 21;15:19. doi: 10.1186/s12870-014-0399-8 (PMC4312456; doi:10.1186/s12870-014-0399-8)
Supplement: Additional file 1: — The connection matrix of the enzyme reaction to the newer version of KEGG Ligand (Status August 2009). [file 12870_2014_399_MOESM1_ESM.xls]

## Sheet: reaction090524
rn	re	Def	reaction	ec				Path	name	KO
R00009	0	2 H2O2 <=> Oxygen + 2 H2O	2 C00027 <=> C00007 + 2 C00001	1.11.1.6					hydrogen-peroxide
R00011	0	2 Manganese + 2 H2O <=> H2O2 + 2 Manganese + 2 H+	2 C00034 + 2 C00001 <=> C00027 + 2 C00034 + 2 C00080	1.11.1.13					Mn(II)
R00012	0	2 GTP <=> Diphosphate + P1,P4-Bis(5'-guanosyl) tetraphosphate	2 C00044 <=> C00013 + C01261	2.7.7.45					GTP
R00015	0	2 Sucrose <=> D-Glucose + 1F-beta-D-Fructosylsucrose	2 C00089 <=> C00031 + C03661	2.4.1.99					Sucrose
R00016	0	2 D-Glucose 1-phosphate <=> D-Glucose + D-Glucose 1,6-bisphosphate	2 C00103 <=> C00031 + C00660	2.7.1.41					D-Glucose-1-phosphate
R00017	0	H2O2 + 2 Ferrocytochrome c <=> 2 Ferricytochrome c + 2 H2O	C00027 + 2 C00126 <=> 2 C00125 + 2 C00001	1.11.1.5					Ferrocytochrome-c
R00023	0	2 Hydroxylamine + 2 NAD+ <=> Hyponitrite + 2 NADH + 2 H+	2 C00192 + 2 C00003 <=> C01818 + 2 C00004 + 2 C00080	1.7.1.5					NADH
R00027	0	Benzoin <=> 2 Benzaldehyde	C01408 <=> 2 C00261	4.1.2.38					2-Hydroxy-1,2-diphenylethanone benzaldehyde-lyase
R00029	0	2 Thiosulfate + 2 Ferricytochrome c <=> Tetrathionate + 2 Ferrocytochrome c	2 C00320 + 2 C00125 <=> C02084 + 2 C00126	1.8.2.2					Thiosulfate
R00034	0	Cyclobutadipyrimidine <=> 2 Pyrimidine 5'-deoxynucleotide	C03103 <=> 2 C08249	4.1.99.3					Cyclobutadipyrimidine (in DNA) pyrimidine-lyase
R00038	0	2 Propanal <=> 4-Hydroxyhexan-3-one	2 C00479 <=> C02948	4.1.2.35					4-Hydroxy-3-hexanone propanal-lyase
R00048	0	(R)-3-((R)-3-Hydroxybutanoyloxy)butanoate + H2O <=> 2 (R)-3-Hydroxybutanoate	C04546 + C00001 <=> 2 C01089	3.1.1.22				PATH: rn00650 Butanoate metabolism	(R)-3-((R)-3-Hydroxybutanoyloxy)-butanoate hydroxybutanoylhydrolase	KO: K07518 hydroxybutyrate-dimer hydrolase [EC:3.1.1.22]
R00049	0	2 1-O-Galloyl-beta-D-glucose <=> D-Glucose + 1-O,6-O-Digalloyl-beta-D-glucose	2 C01158 <=> C00031 + C04101	2.3.1.90					1-O-Galloyl-beta-D-glucose
R00052	0	H2O2 + 2 Alkane + 2 Cl- <=> 2 RCl + 2 H2O	C00027 + 2 C01371 + 2 C00698 <=> 2 C01334 + 2 C00001	1.11.1.10					Chloride
R00062	0	2 Bilirubin-glucuronoside <=> Bilirubin + Bilirubin beta-diglucuronide	2 C03374 <=> C00486 + C05787	2.4.1.95					Bilirubin-glucuronoside
R00064	0	4-(4-Deoxy-beta-D-gluc-4-enuronosyl)-D-galacturonate <=> 2 5-Dehydro-4-deoxy-D-glucuronate	C04733 <=> 2 C04053	4.2.2.6					4-(4-Deoxy-beta-D-gluc-4-enuronosyl)-D-galacturonate lyase
R00067	0	2 e- + 2 H+ <=> Hydrogen	2 C05359 + 2 C00080 <=> C00282	1.18.6.1					Reduced ferredoxin
R00091	0	NAD+ + 2 CoA <=> CoA-disulfide + NADH + H+	C00003 + 2 C00010 <=> C02015 + C00004 + C00080	1.8.1.14					CoA
R00092	0	NAD+ + 2 Fe2+ <=> NADH + H+ + 2 Fe3+	C00003 + 2 C14818 <=> C00004 + C00080 + 2 C14819	1.16.1.7					NADH
R00094	0	2 Glutathione + NAD+ <=> Glutathione disulfide + NADH + H+	2 C00051 + C00003 <=> C00127 + C00004 + C00080	1.8.1.7					glutathione	KO: K00383 glutathione reductase (NADPH) [EC:1.8.1.7]
R00095	0	NAD+ + 2 Ascorbate <=> NADH + 2 Monodehydroascorbate + H+	C00003 + 2 C00072 <=> C00004 + 2 C01041 + C00080	1.6.5.4				PATH: rn00053 Ascorbate and aldarate metabolism	NADH	KO: K08232 monodehydroascorbate reductase (NADH) [EC:1.6.5.4]
R00101	0	NADH + 2 Ferrileghemoglobin + H+ <=> NAD+ + 2 Ferroleghemoglobin	C00004 + 2 C02683 + C00080 <=> C00003 + 2 C02685	1.6.2.6					NADH
R00106	0	NADPH + 2 Ferricytochrome <=> NADP+ + 2 Ferrocytochrome	C00005 + 2 C00923 <=> C00006 + 2 C00924	1.6.2.4					NADPH
R00108	0	NADPH + 2 Ferricytochrome c2 + H+ <=> NADP+ + 2 Ferrocytochrome c2	C00005 + 2 C00997 + C00080 <=> C00006 + 2 C01000	1.6.2.5					NADPH
R00109	0	NADPH + 2 Ferrileghemoglobin + H+ <=> NADP+ + 2 Ferroleghemoglobin	C00005 + 2 C02683 + C00080 <=> C00006 + 2 C02685	1.6.2.6					NADPH
R00112	0	NADPH + NAD+ <=> NADP+ + NADH	C00005 + C00003 <=> C00006 + C00004	1.6.1.1	1.6.1.2			PATH: rn00760 Nicotinate and nicotinamide metabolism	NADPH	KO: K00322 NAD(P) transhydrogenase [EC:1.6.1.1]	KO: K00324 NAD(P) transhydrogenase subunit alpha [EC:1.6.1.2]	KO: K00325 NAD(P) transhydrogenase subunit beta [EC:1.6.1.2]
R00113	0	H2O2 + NADPH + H+ <=> NADP+ + 2 H2O	C00027 + C00005 + C00080 <=> C00006 + 2 C00001	1.11.1.2					NADPH
R00115	0	2 Glutathione + NADP+ <=> Glutathione disulfide + NADPH + H+	2 C00051 + C00006 <=> C00127 + C00005 + C00080	1.8.1.7				PATH: rn00480 Glutathione metabolism	glutathione	KO: K00383 glutathione reductase (NADPH) [EC:1.8.1.7]
R00124	0	ATP + ADP <=> ADP + ATP	C00002 + C00008 <=> C00008 + C00002	2.7.4.6				PATH: rn00230 Purine metabolism	ATP	KO: K00940 nucleoside-diphosphate kinase [EC:2.7.4.6]
R00132	0	Carbonic acid <=> CO2 + H2O	C01353 <=> C00011 + C00001	4.2.1.1				PATH: rn00910 Nitrogen metabolism	Carbonic acid hydro-lyase	KO: K01672 carbonic anhydrase [EC:4.2.1.1]	KO: K01673 carbonic anhydrase [EC:4.2.1.1]	KO: K01674 carbonic anhydrase [EC:4.2.1.1]
R00145	0	alpha-Amino acid + H2O + NAD+ <=> 2-Oxo acid + NH3 + NADH + H+	C05167 + C00001 + C00003 <=> C00161 + C00014 + C00004 + C00080	1.4.1.1	1.4.1.2	1.4.1.3	1.4.1.4	PATH: rn00910 Nitrogen metabolism
R00146	0	alpha-Amino acid + H2O + NADP+ <=> 2-Oxo acid + NH3 + NADPH + H+	C05167 + C00001 + C00006 <=> C00161 + C00014 + C00005 + C00080	1.4.1.1	1.4.1.2	1.4.1.3	1.4.1.4	PATH: rn00910 Nitrogen metabolism
R00153	0	Hydrazine + 2 e- + 2 H+ <=> 2 NH3	C05361 + 2 C05359 + 2 C00080 <=> 2 C00014	1.18.6.1					Reduced ferredoxin
R00156	0	ATP + UDP <=> ADP + UTP	C00002 + C00015 <=> C00008 + C00075	2.7.4.6				PATH: rn00240 Pyrimidine metabolism	ATP	KO: K00940 nucleoside-diphosphate kinase [EC:2.7.4.6]
R00167	0	L-Arginyl-tRNA(Arg) <=> Protein-L-arginine	C02163 <=> C00613
R00192	0	S-Adenosyl-L-homocysteine + H2O <=> Adenosine + L-Homocysteine	C00021 + C00001 <=> C00212 + C00155	3.3.1.1				PATH: rn00271 Methionine metabolism	S-Adenosyl-L-homocysteine hydrolase	KO: K01251 adenosylhomocysteinase [EC:3.3.1.1]
R00194	0	S-Adenosyl-L-homocysteine + H2O <=> S-Ribosyl-L-homocysteine + Adenine	C00021 + C00001 <=> C03539 + C00147	3.2.2.9				PATH: rn00271 Methionine metabolism	S-Adenosyl-L-homocysteine homocysteinylribohydrolase	KO: K01243 S-adenosylhomocysteine/5'-methylthioadenosine
R00212	0	Acetyl-CoA + Formate <=> CoA + Pyruvate	C00024 + C00058 <=> C00010 + C00022	2.3.1.54				PATH: rn00620 Pyruvate metabolism	Acetyl-CoA	KO: K00656 formate C-acetyltransferase [EC:2.3.1.54]
R00214	0	(S)-Malate + NAD+ <=> Pyruvate + CO2 + NADH + H+	C00149 + C00003 <=> C00022 + C00011 + C00004 + C00080	1.1.1.38	1.1.1.39			PATH: rn00620 Pyruvate metabolism	(S)-Malate	KO: K00027 malate dehydrogenase (oxaloacetate-decarboxylating)	KO: K00028 malate dehydrogenase (decarboxylating) [EC:1.1.1.39]
R00215	0	(R)-Malate + NAD+ <=> Pyruvate + CO2 + NADH + H+	C00497 + C00003 <=> C00022 + C00011 + C00004 + C00080	1.1.1.83				PATH: rn00650 Butanoate metabolism	(R)-Malate	KO: K07246 D-malate dehydrogenase (decarboxylating) [EC:1.1.1.83]
R00216	0	(S)-Malate + NADP+ <=> Pyruvate + CO2 + NADPH + H+	C00149 + C00006 <=> C00022 + C00011 + C00005 + C00080	1.1.1.40				PATH: rn00620 Pyruvate metabolism	(S)-Malate	KO: K00029 malate dehydrogenase
R00229	0	ATP + Acetate + CoA <=> ADP + Acetyl-CoA + Orthophosphate	C00002 + C00033 + C00010 <=> C00008 + C00024 + C00009	6.2.1.13				PATH: rn00620 Pyruvate metabolism	Acetate	KO: K01905 acetyl-CoA synthetase (ADP-forming) [EC:6.2.1.13]
R00230	0	Acetyl-CoA + Orthophosphate <=> CoA + Acetyl phosphate	C00024 + C00009 <=> C00010 + C00227	2.3.1.8				PATH: rn00430 Taurine and hypotaurine metabolism	Acetyl-CoA	KO: K00625 phosphate acetyltransferase [EC:2.3.1.8]
R00237	0	(3S)-Citramalyl-CoA <=> Acetyl-CoA + Pyruvate	C01011 <=> C00024 + C00022	4.1.3.25				PATH: rn00660 C5-Branched dibasic acid metabolism	(3S)-Citramalyl-CoA pyruvate-lyase
R00238	0	2 Acetyl-CoA <=> CoA + Acetoacetyl-CoA	2 C00024 <=> C00010 + C00332	2.3.1.9				PATH: rn00071 Fatty acid metabolism	Acetyl-CoA	KO: K00626 acetyl-CoA C-acetyltransferase [EC:2.3.1.9]
R00243	0	L-Glutamate + NAD+ + H2O <=> 2-Oxoglutarate + NH3 + NADH + H+	C00025 + C00003 + C00001 <=> C00026 + C00014 + C00004 + C00080	1.4.1.2	1.4.1.3			PATH: rn00251 Glutamate metabolism	L-Glutamate	KO: K00260 glutamate dehydrogenase [EC:1.4.1.2]	KO: K00261 glutamate dehydrogenase (NAD(P)+) [EC:1.4.1.3]
R00245	0	L-Glutamate 5-semialdehyde + NAD+ + H2O <=> L-Glutamate + NADH + H+	C01165 + C00003 + C00001 <=> C00025 + C00004 + C00080	1.5.1.12				PATH: rn00330 Arginine and proline metabolism	L-Glutamate 5-semialdehyde	KO: K00294 1-pyrroline-5-carboxylate dehydrogenase [EC:1.5.1.12]
R00248	0	L-Glutamate + NADP+ + H2O <=> 2-Oxoglutarate + NH3 + NADPH + H+	C00025 + C00006 + C00001 <=> C00026 + C00014 + C00005 + C00080	1.4.1.3	1.4.1.4			PATH: rn00251 Glutamate metabolism	L-Glutamate	KO: K00261 glutamate dehydrogenase (NAD(P)+) [EC:1.4.1.3]	KO: K00262 glutamate dehydrogenase (NADP+) [EC:1.4.1.4]
R00258	0	L-Alanine + 2-Oxoglutarate <=> Pyruvate + L-Glutamate	C00041 + C00026 <=> C00022 + C00025	2.6.1.2				PATH: rn00251 Glutamate metabolism	L-Alanine	KO: K00814 alanine transaminase [EC:2.6.1.2]
R00260	0	L-Glutamate <=> D-Glutamate	C00025 <=> C00217	5.1.1.3				PATH: rn00251 Glutamate metabolism	L-Glutamate racemase	KO: K01776 glutamate racemase [EC:5.1.1.3]
R00262	0	L-threo-3-Methylaspartate <=> L-Glutamate	C03618 <=> C00025	5.4.99.1				PATH: rn00660 C5-Branched dibasic acid metabolism	L-threo-3-Methylaspartate carboxy-aminomethylmutase	KO: K01846 methylaspartate mutase [EC:5.4.99.1]
R00263	0	L-Glutamate <=> Poly-gamma-D-glutamate	C00025 <=> C05723					PATH: rn00471 D-Glutamine and D-glutamate metabolism
R00264	0	2,5-Dioxopentanoate + NADP+ + H2O <=> 2-Oxoglutarate + NADPH + H+	C00433 + C00006 + C00001 <=> C00026 + C00005 + C00080	1.2.1.26				PATH: rn00053 Ascorbate and aldarate metabolism	2,5-dioxopentanoate
R00275	0	2 O2.- + 2 H+ <=> H2O2 + Oxygen	2 C00704 + 2 C00080 <=> C00027 + C00007	1.15.1.1					Superoxide
R00276	0	CO2 + H2O2 <=> CO + H2O + Oxygen	C00011 + C00027 <=> C00237 + C00001 + C00007	1.2.2.4					Carbon-monoxide
R00280	0	Acceptor + 2 Nitric oxide + 2 H2O <=> Reduced acceptor + 2 Nitrite	C00028 + 2 C00533 + 2 C00001 <=> C00030 + 2 C00088	1.7.2.1					Nitric-oxide
R00282	0	Acceptor + NADPH + H+ <=> Reduced acceptor + NADP+	C00028 + C00005 + C00080 <=> C00030 + C00006	1.6.99.1	1.6.99.6				NADPH
R00286	0	UDP-glucose + H2O + 2 NAD+ <=> UDP-glucuronate + 2 NADH + 2 H+	C00029 + C00001 + 2 C00003 <=> C00167 + 2 C00004 + 2 C00080	1.1.1.22				PATH: rn00040 Pentose and glucuronate interconversions	UDPglucose	KO: K00012 UDPglucose 6-dehydrogenase [EC:1.1.1.22]
R00291	0	UDP-glucose <=> UDP-D-galactose	C00029 <=> C00052	5.1.3.2				PATH: rn00052 Galactose metabolism	UDPglucose 4-epimerase	KO: K01784 UDP-glucose 4-epimerase [EC:5.1.3.2]
R00294	0	Reduced acceptor + 2 Nitric oxide <=> Nitrous oxide + Acceptor + H2O	C00030 + 2 C00533 <=> C00887 + C00028 + C00001	1.7.99.7					Nitrous-oxide
R00295	0	Trithionate + HO- + Acceptor + 2 H2O <=> Reduced acceptor + 3 HSO3-	C01861 + C01328 + C00028 + 2 C00001 <=> C00030 + 3 C11481	1.8.99.3					Trithionate
R00296	0	CO + H2O + Acceptor <=> CO2 + Reduced acceptor	C00237 + C00001 + C00028 <=> C00011 + C00030	1.2.99.2					Carbon-monoxide	KO: K00192 carbon-monoxide dehydrogenase alpha subunit	KO: K00193 carbon-monoxide dehydrogenase beta subunit [EC:1.2.99.2]	KO: K00194 carbon-monoxide dehydrogenase delta subunit	KO: K00195 carbon-monoxide dehydrogenase epsilon subunit	KO: K00196 carbon-monoxide dehydrogenase iron sulfur subunit	KO: K00197 carbon-monoxide dehydrogenase gamma subunit	KO: K00198 carbon-monoxide dehydrogenase catalytic subunit	KO: K03518 carbon-monoxide dehydrogenase small subunit	KO: K03519 carbon-monoxide dehydrogenase medium subunit
R00297	0	(R)-Lactate + Acceptor <=> Pyruvate + Reduced acceptor	C00256 + C00028 <=> C00022 + C00030	2.4.2.-					(R)-2-Hydroxy-acid	KO: K03815 xanthosine phosphorylase [EC:2.4.2.-]
R00298	0	(S)-2-Hydroxyglutarate + Acceptor <=> 2-Oxoglutarate + Reduced acceptor	C03196 + C00028 <=> C00026 + C00030	1.1.99.2					(S)-2-Hydroxyglutarate
R00300	0	D-Glucose + NAD+ <=> D-Glucono-1,5-lactone + NADH + H+	C00031 + C00003 <=> C00198 + C00004 + C00080	1.1.1.118	1.1.1.121				D-Glucose
R00301	0	D-Glucose + NADP+ <=> D-Glucono-1,4-lactone + NADPH + H+	C00031 + C00006 <=> C03107 + C00005 + C00080	1.1.1.119					D-Glucose
R00305	0	D-Glucose + Acceptor <=> D-Glucono-1,5-lactone + Reduced acceptor	C00031 + C00028 <=> C00198 + C00030	1.1.99.10				PATH: rn00030 Pentose phosphate pathway	D-Glucose	KO: K00115 glucose dehydrogenase (acceptor) [EC:1.1.99.10]
R00307	0	D-Glucose <=> D-Fructose	C00031 <=> C00095	5.3.1.5
R00312	0	Heme <=> Cytochrome a	C00032 <=> C05783					PATH: rn00860 Porphyrin and chlorophyll metabolism
R00313	0	Heme <=> Catalase	C00032 <=> C05784					PATH: rn00860 Porphyrin and chlorophyll metabolism
R00314	0	Heme <=> Peroxidase	C00032 <=> C05785					PATH: rn00860 Porphyrin and chlorophyll metabolism
R00315	0	ATP + Acetate <=> ADP + Acetyl phosphate	C00002 + C00033 <=> C00008 + C00227	2.7.2.1	2.7.2.15			PATH: rn00430 Taurine and hypotaurine metabolism	ATP	KO: K00925 acetate kinase [EC:2.7.2.1]
R00320	0	Diphosphate + Acetate <=> Orthophosphate + Acetyl phosphate	C00013 + C00033 <=> C00009 + C00227	2.7.2.12				PATH: rn00620 Pyruvate metabolism	Pyrophosphate
R00326	0	Acetaldehyde + Acceptor + H2O <=> Acetate + Reduced acceptor	C00084 + C00028 + C00001 <=> C00033 + C00030	1.2.99.6				PATH: rn00620 Pyruvate metabolism	Acetaldehyde
R00330	0	ATP + GDP <=> ADP + GTP	C00002 + C00035 <=> C00008 + C00044	2.7.4.6				PATH: rn00230 Purine metabolism	ATP	KO: K00940 nucleoside-diphosphate kinase [EC:2.7.4.6]
R00331	0	ATP + NDP <=> ADP + Nucleoside triphosphate	C00002 + C00454 <=> C00008 + C00201	2.7.4.6					ATP
R00334	0	ATP + Nucleoside phosphate <=> ADP + NDP	C00002 + C03013 <=> C00008 + C00454	2.7.4.4					ATP
R00339	0	(R,R)-Tartaric acid <=> Oxaloacetate + H2O	C00898 <=> C00036 + C00001	4.2.1.32				PATH: rn00630 Glyoxylate and dicarboxylate metabolism	(R,R)-Tartrate hydro-lyase	KO: K03779 L(+)-tartrate dehydratase alpha subunit [EC:4.2.1.32]	KO: K03780 L(+)-tartrate dehydratase beta subunit [EC:4.2.1.32]
R00340	0	(S,S)-Tartaric acid <=> Oxaloacetate + H2O	C02107 <=> C00036 + C00001	4.2.1.81					(S,S)-Tartrate hydro-lyase
R00342	0	(S)-Malate + NAD+ <=> Oxaloacetate + NADH + H+	C00149 + C00003 <=> C00036 + C00004 + C00080	1.1.1.37				PATH: rn00020 Citrate cycle (TCA cycle)	(S)-malate	KO: K00025 malate dehydrogenase [EC:1.1.1.37]	KO: K00026 malate dehydrogenase [EC:1.1.1.37]
R00343	0	(S)-Malate + NADP+ <=> Oxaloacetate + NADPH + H+	C00149 + C00006 <=> C00036 + C00005 + C00080	1.1.1.82				PATH: rn00620 Pyruvate metabolism	(S)-Malate	KO: K00051 malate dehydrogenase (NADP+) [EC:1.1.1.82]
R00344	0	ATP + Pyruvate + HCO3- <=> ADP + Orthophosphate + Oxaloacetate	C00002 + C00022 + C00288 <=> C00008 + C00009 + C00036	6.4.1.1				PATH: rn00020 Citrate cycle (TCA cycle)	Pyruvate	KO: K01959 pyruvate carboxylase subunit A [EC:6.4.1.1]	KO: K01960 pyruvate carboxylase subunit B [EC:6.4.1.1]
R00351	0	Citrate + CoA <=> Acetyl-CoA + H2O + Oxaloacetate	C00158 + C00010 <=> C00024 + C00001 + C00036	2.3.3.1	2.3.3.3			PATH: rn00020 Citrate cycle (TCA cycle)	Citrate oxaloacetate-lyase ((pro-3S)-CH2COO- -> acetyl-CoA)	KO: K01647 citrate synthase [EC:2.3.3.1]
R00353	0	Malonyl-CoA + Pyruvate <=> Acetyl-CoA + Oxaloacetate	C00083 + C00022 <=> C00024 + C00036	2.1.3.1				PATH: rn00640 Propanoate metabolism	Malonyl-CoA	KO: K03416 methylmalonyl-CoA carboxyltransferase [EC:2.1.3.1]
R00355	0	L-Aspartate + 2-Oxoglutarate <=> Oxaloacetate + L-Glutamate	C00049 + C00026 <=> C00036 + C00025	2.6.1.1				PATH: rn00251 Glutamate metabolism	L-Aspartate	KO: K00811 aspartate aminotransferase [EC:2.6.1.1]	KO: K00812 aspartate aminotransferase [EC:2.6.1.1]	KO: K00813 aspartate aminotransferase [EC:2.6.1.1]	KO: K11358 aspartate aminotransferase [EC:2.6.1.1]
R00361	0	(S)-Malate + Acceptor <=> Oxaloacetate + Reduced acceptor	C00149 + C00028 <=> C00036 + C00030	1.1.99.16					(S)-Malate
R00362	0	Citrate <=> Acetate + Oxaloacetate	C00158 <=> C00033 + C00036	4.1.3.6				PATH: rn00020 Citrate cycle (TCA cycle)	Citrate oxaloacetate-lyase ((pro-3S)-CH2COO- -->acetate)	KO: K01643 citrate lyase subunit alpha [EC:4.1.3.6]	KO: K01644 citrate lyase subunit beta [EC:4.1.3.6]	KO: K01646 citrate lyase subunit gamma [EC:4.1.3.6]
R00363	0	Oxaloacetate <=> 2-Hydroxyethylenedicarboxylate	C00036 <=> C03981	5.3.2.2					Oxaloacetate keto-enol-isomerase
R00365	0	Glycine + H2O + NAD+ <=> Glyoxylate + NH3 + NADH + H+	C00037 + C00001 + C00003 <=> C00048 + C00014 + C00004 + C00080	1.4.1.10					glycine
R00368	0	N-(Carboxymethyl)-D-alanine + NAD+ + H2O <=> Glycine + Pyruvate + NADH + H+	C03790 + C00003 + C00001 <=> C00037 + C00022 + C00004 + C00080	1.5.1.22					N-(carboxymethyl)-D-alanine
R00369	0	L-Alanine + Glyoxylate <=> Pyruvate + Glycine	C00041 + C00048 <=> C00022 + C00037	2.6.1.44				PATH: rn00252 Alanine and aspartate metabolism	L-Alanine	KO: K00827 alanine--glyoxylate transaminase [EC:2.6.1.44]
R00372	0	Glycine + 2-Oxoglutarate <=> Glyoxylate + L-Glutamate	C00037 + C00026 <=> C00048 + C00025	2.6.1.4				PATH: rn00260 Glycine, serine and threonine metabolism	Glycine
R00373	0	Glycine + Oxaloacetate <=> Glyoxylate + L-Aspartate	C00037 + C00036 <=> C00048 + C00049	2.6.1.35					Glycine
R00374	0	Glycine <=> Cyanide + CO2	C00037 <=> C00177 + C00011					PATH: rn00460 Cyanoamino acid metabolism
R00384	0	Acyl-CoA + NAD+ <=> trans-2,3-Dehydroacyl-CoA + NADH + H+	C00040 + C00003 <=> C00658 + C00004 + C00080	1.3.1.44					acyl-CoA
R00385	0	Acyl-CoA + NADP+ <=> 2,3-Dehydroacyl-CoA + NADPH + H+	C00040 + C00006 <=> C00605 + C00005 + C00080	1.3.1.8					acyl-CoA
R00387	0	Acyl-CoA + NADP+ <=> cis-2,3-Dehydroacyl-CoA + NADPH + H+	C00040 + C00006 <=> C01122 + C00005 + C00080	1.3.1.37					acyl-CoA
R00388	0	Acyl-CoA + Oxygen <=> trans-2,3-Dehydroacyl-CoA + H2O2	C00040 + C00007 <=> C00658 + C00027	1.3.3.6					Acyl-CoA
R00392	0	Acyl-CoA + Acceptor <=> 2,3-Dehydroacyl-CoA + Reduced acceptor	C00040 + C00028 <=> C00605 + C00030	1.3.99.3	1.3.99.13				Acyl-CoA
R00393	0	Acyl-CoA + Acetate <=> Fatty acid anion + Acetyl-CoA	C00040 + C00033 <=> C02403 + C00024	2.8.3.8					Acyl-CoA
R00394	0	GTP + Acid + CoA <=> GDP + Orthophosphate + Acyl-CoA	C00044 + C00174 + C00010 <=> C00035 + C00009 + C00040	6.2.1.10					Acid
R00396	0	L-Alanine + NAD+ + H2O <=> Pyruvate + NH3 + NADH + H+	C00041 + C00003 + C00001 <=> C00022 + C00014 + C00004 + C00080	1.4.1.1				PATH: rn00430 Taurine and hypotaurine metabolism	L-Alanine	KO: K00259 alanine dehydrogenase [EC:1.4.1.1]
R00398	0	2,2'-Iminodipropanoate + NAD+ + H2O <=> L-Alanine + Pyruvate + NADH + H+	C03210 + C00003 + C00001 <=> C00041 + C00022 + C00004 + C00080	1.5.1.17					2,2'-iminodipropanoate
R00400	0	L-Alanine + Oxaloacetate <=> Pyruvate + L-Aspartate	C00041 + C00036 <=> C00022 + C00049	2.6.1.12				PATH: rn00252 Alanine and aspartate metabolism	L-Alanine
R00401	0	L-Alanine <=> D-Alanine	C00041 <=> C00133	5.1.1.1				PATH: rn00252 Alanine and aspartate metabolism	L-Alanine racemase	KO: K01775 alanine racemase [EC:5.1.1.1]
R00402	0	Succinate + NAD+ <=> Fumarate + NADH + H+	C00042 + C00003 <=> C00122 + C00004 + C00080	1.3.1.6					succinate
R00405	0	ATP + Succinate + CoA <=> ADP + Orthophosphate + Succinyl-CoA	C00002 + C00042 + C00010 <=> C00008 + C00009 + C00091	6.2.1.5				PATH: rn00020 Citrate cycle (TCA cycle)	Succinate	KO: K01902 succinyl-CoA synthetase alpha subunit [EC:6.2.1.5]	KO: K01903 succinyl-CoA synthetase beta subunit [EC:6.2.1.5]
R00406	0	Succinyl-CoA + (S)-Malate <=> Succinate + (3S)-3-Carboxy-3-hydroxypropanoyl-CoA	C00091 + C00149 <=> C00042 + C04348
R00408	0	Succinate + FAD <=> FADH2 + Fumarate	C00042 + C00016 <=> C01352 + C00122	1.3.99.1				PATH: rn00650 Butanoate metabolism	Succinate	KO: K00239 succinate dehydrogenase flavoprotein subunit	KO: K00240 succinate dehydrogenase iron-sulfur protein	KO: K00241 succinate dehydrogenase cytochrome b-556 subunit	KO: K00242 succinate dehydrogenase hydrophobic membrane anchor	KO: K00244 fumarate reductase flavoprotein subunit [EC:1.3.99.1]	KO: K00245 fumarate reductase iron-sulfur protein [EC:1.3.99.1]	KO: K00246 fumarate reductase subunit C [EC:1.3.99.1]	KO: K00247 fumarate reductase subunit D [EC:1.3.99.1]
R00409	0	(2S,3R)-3-Hydroxybutane-1,2,3-tricarboxylate <=> Pyruvate + Succinate	C04593 <=> C00022 + C00042	4.1.3.30				PATH: rn00640 Propanoate metabolism	(2S,3R)-3-Hydroxybutane-1,2,3-tricarboxylate pyruvate-lyase	KO: K03417 methylisocitrate lyase [EC:4.1.3.30]
R00410	0	Succinyl-CoA + Acetoacetate <=> Succinate + Acetoacetyl-CoA	C00091 + C00164 <=> C00042 + C00332	2.8.3.5				PATH: rn00072 Synthesis and degradation of ketone bodies	Succinyl-CoA	KO: K01028 3-oxoacid CoA-transferase subunit A [EC:2.8.3.5]	KO: K01029 3-oxoacid CoA-transferase subunit B [EC:2.8.3.5]
R00412	0	Succinate + Acceptor <=> Fumarate + Reduced acceptor	C00042 + C00028 <=> C00122 + C00030	1.3.99.1				PATH: rn00020 Citrate cycle (TCA cycle)	Succinate	KO: K00239 succinate dehydrogenase flavoprotein subunit	KO: K00240 succinate dehydrogenase iron-sulfur protein	KO: K00241 succinate dehydrogenase cytochrome b-556 subunit	KO: K00242 succinate dehydrogenase hydrophobic membrane anchor	KO: K00244 fumarate reductase flavoprotein subunit [EC:1.3.99.1]	KO: K00245 fumarate reductase iron-sulfur protein [EC:1.3.99.1]	KO: K00246 fumarate reductase subunit C [EC:1.3.99.1]	KO: K00247 fumarate reductase subunit D [EC:1.3.99.1]
R00419	0	UDP-N-acetyl-D-glucosamine <=> Glycoprotein	C00043 <=> C00326					PATH: rn00530 Aminosugars metabolism
R00422	0	UDP-N-acetyl-D-glucosamine <=> Glycolipid	C00043 <=> C05005					PATH: rn00530 Aminosugars metabolism
R00423	0	UDP-N-acetyl-D-glucosamine <=> Mucopolysaccharide	C00043 <=> C05114					PATH: rn00530 Aminosugars metabolism
R00432	0	GTP + Succinate + CoA <=> GDP + Orthophosphate + Succinyl-CoA	C00044 + C00042 + C00010 <=> C00035 + C00009 + C00091	6.2.1.4				PATH: rn00020 Citrate cycle (TCA cycle)	Succinate	KO: K01899 succinyl-CoA synthetase alpha subunit [EC:6.2.1.4	KO: K01900 succinyl-CoA synthetase beta subunit [EC:6.2.1.4
R00437	0	RNA + Orthophosphate <=> RNA + ADP	C00046 + C00009 <=> C00046 + C00008	2.7.7.8				PATH: rn00230 Purine metabolism	Polyribonucleotide	KO: K00962 polyribonucleotide nucleotidyltransferase [EC:2.7.7.8]
R00438	0	RNA + Orthophosphate <=> RNA + UDP	C00046 + C00009 <=> C00046 + C00015	2.7.7.8				PATH: rn00240 Pyrimidine metabolism	Polyribonucleotide	KO: K00962 polyribonucleotide nucleotidyltransferase [EC:2.7.7.8]
R00439	0	RNA + Orthophosphate <=> RNA + GDP	C00046 + C00009 <=> C00046 + C00035	2.7.7.8				PATH: rn00230 Purine metabolism	Polyribonucleotide	KO: K00962 polyribonucleotide nucleotidyltransferase [EC:2.7.7.8]
R00440	0	RNA + Orthophosphate <=> RNA + CDP	C00046 + C00009 <=> C00046 + C00112	2.7.7.8				PATH: rn00240 Pyrimidine metabolism	Polyribonucleotide	KO: K00962 polyribonucleotide nucleotidyltransferase [EC:2.7.7.8]
R00445	0	L-Lysine + NAD+ <=> delta1-Piperideine-2-carboxylate + NH3 + NADH + H+	C00047 + C00003 <=> C04092 + C00014 + C00004 + C00080	1.4.1.15					L-lysine
R00446	0	L-Lysine + NAD+ + H2O <=> Allysine + NADH + NH3 + H+	C00047 + C00003 + C00001 <=> C01475 + C00004 + C00014 + C00080	1.4.1.18					L-Lysine
R00453	0	L-Lysine + Pyruvate <=> L-2-Aminoadipate 6-semialdehyde + L-Alanine	C00047 + C00022 <=> C04076 + C00041	2.6.1.71					L-Lysine
R00457	0	L-Lysine + 2-Oxoglutarate <=> L-2-Aminoadipate 6-semialdehyde + L-Glutamate	C00047 + C00026 <=> C04076 + C00025	2.6.1.36				PATH: rn00300 Lysine biosynthesis	L-Lysine	KO: K03918 L-lysine 6-transaminase [EC:2.6.1.36]
R00460	0	L-Lysine <=> D-Lysine	C00047 <=> C00739	5.1.1.5	5.1.1.9			PATH: rn00310 Lysine degradation	L-Lysine racemase
R00465	0	Glycolate + NADP+ <=> Glyoxylate + NADPH + H+	C00160 + C00006 <=> C00048 + C00005 + C00080	1.1.1.79				PATH: rn00630 Glyoxylate and dicarboxylate metabolism	Glycolate	KO: K00049 glyoxylate reductase (NADP+) [EC:1.1.1.79]
R00468	0	Glyoxylate + CoA + NADP+ <=> Oxalyl-CoA + NADPH + H+	C00048 + C00010 + C00006 <=> C00313 + C00005 + C00080	1.2.1.17				PATH: rn00630 Glyoxylate and dicarboxylate metabolism	Glyoxylate
R00470	0	4-Hydroxy-2-oxoglutarate <=> Pyruvate + Glyoxylate	C01127 <=> C00022 + C00048	4.1.3.16				PATH: rn00630 Glyoxylate and dicarboxylate metabolism	4-Hydroxy-2-oxoglutarate glyoxylate-lyase	KO: K01650 4-hydroxy-2-oxoglutarate aldolase [EC:4.1.3.16]
R00471	0	D-4-Hydroxy-2-oxoglutarate <=> Pyruvate + Glyoxylate	C05946 <=> C00022 + C00048	4.1.1.3	4.1.2.14	4.1.3.16		PATH: rn00330 Arginine and proline metabolism	D-4-Hydroxy-2-oxoglutarate glyoxylate-lyase	KO: K01571 oxaloacetate decarboxylase, alpha subunit [EC:4.1.1.3]	KO: K01572 oxaloacetate decarboxylase, beta subunit [EC:4.1.1.3]	KO: K01573 oxaloacetate decarboxylase, gamma subunit [EC:4.1.1.3]	KO: K01625 2-dehydro-3-deoxyphosphogluconate aldolase /	KO: K01650 4-hydroxy-2-oxoglutarate aldolase [EC:4.1.3.16]
R00477	0	3-Oxalomalate <=> Oxaloacetate + Glyoxylate	C01990 <=> C00036 + C00048	4.1.3.13				PATH: rn00630 Glyoxylate and dicarboxylate metabolism	3-Oxalomalate glyoxylate-lyase
R00478	0	erythro-3-Hydroxy-L-aspartate <=> Glycine + Glyoxylate	C03961 <=> C00037 + C00048	4.1.3.14					erythro-3-Hydroxy-L-aspartate glyoxylate-lyase
R00491	0	L-Aspartate <=> D-Aspartate	C00049 <=> C00402	5.1.1.13				PATH: rn00252 Alanine and aspartate metabolism	L-Aspartate racemase	KO: K01779 aspartate racemase [EC:5.1.1.13]
R00493	0	L-Aspartate <=> alpha-Amino acid	C00049 <=> C05167					PATH: rn00910 Nitrogen metabolism
R00509	0	ATP + Adenylyl sulfate <=> ADP + 3'-Phosphoadenylyl sulfate	C00002 + C00224 <=> C00008 + C00053	2.7.1.25				PATH: rn00230 Purine metabolism	ATP	KO: K00860 adenylylsulfate kinase [EC:2.7.1.25]
R00538	0	Aldehyde + NAD+ + H2O <=> Carboxylate + NADH + H+	C00071 + C00003 + C00001 <=> C00060 + C00004 + C00080	1.2.1.3	1.2.1.5				Aldehyde
R00544	0	Aldehyde + Acceptor + H2O <=> Carboxylate + Reduced acceptor	C00071 + C00028 + C00001 <=> C00060 + C00030	1.2.99.3	1.2.99.6	1.2.99.7			aldehyde
R00555	0	NAD+ + Protein-L-arginine <=> Nicotinamide + Protein-omega-N-(ADP-D-ribosyl)-L-arginine	C00003 + C00613 <=> C00153 + C16011	2.4.2.31					NAD+
R00562	0	N2-(D-1-Carboxyethyl)-L-arginine + NAD+ + H2O <=> L-Arginine + Pyruvate + NADH + H+	C04137 + C00003 + C00001 <=> C00062 + C00022 + C00004 + C00080	1.5.1.11				PATH: rn00330 Arginine and proline metabolism	N2-(D-1-carboxyethyl)-L-arginine
R00563	0	Nopaline + NADP+ + H2O <=> L-Arginine + 2-Oxoglutarate + NADPH + H+	C01682 + C00006 + C00001 <=> C00062 + C00026 + C00005 + C00080	1.5.1.19				PATH: rn00330 Arginine and proline metabolism	N2-(D-1,3-dicarboxypropyl)-L-arginine	KO: K00296 D-nopaline dehydrogenase [EC:1.5.1.19]
R00565	0	L-Arginine + Glycine <=> L-Ornithine + Guanidinoacetate	C00062 + C00037 <=> C00077 + C00581	2.1.4.1				PATH: rn00260 Glycine, serine and threonine metabolism	L-Arginine	KO: K00613 glycine amidinotransferase [EC:2.1.4.1]
R00567	0	L-Arginine <=> D-Arginine	C00062 <=> C00792	5.1.1.9				PATH: rn00472 D-Arginine and D-ornithine metabolism	arginine racemase
R00570	0	ATP + CDP <=> ADP + CTP	C00002 + C00112 <=> C00008 + C00063	2.7.4.6				PATH: rn00240 Pyrimidine metabolism	ATP	KO: K00940 nucleoside-diphosphate kinase [EC:2.7.4.6]
R00579	0	L-Glutamine <=> D-Glutamine	C00064 <=> C00819	5.1.1.9	5.1.1.10			PATH: rn00471 D-Glutamine and D-glutamate metabolism	glutamine racemase
R00581	0	L-Serine + NAD+ + H2O <=> Hydroxypyruvate + NH3 + NADH + H+	C00065 + C00003 + C00001 <=> C00168 + C00014 + C00004 + C00080	1.4.1.7					L-serine
R00585	0	L-Serine + Pyruvate <=> Hydroxypyruvate + L-Alanine	C00065 + C00022 <=> C00168 + C00041	2.6.1.51				PATH: rn00260 Glycine, serine and threonine metabolism	L-Serine	KO: K00830 serine--pyruvate aminotransferase [EC:2.6.1.51]
R00589	0	L-Serine <=> D-Serine	C00065 <=> C00740	5.1.1.10	5.1.1.18			PATH: rn00260 Glycine, serine and threonine metabolism	serine racemase;	KO: K12235 serine racemase [EC:5.1.1.18]
R00604	0	Formaldehyde + NAD+ + H2O <=> Formate + NADH + H+	C00067 + C00003 + C00001 <=> C00058 + C00004 + C00080	1.2.1.46				PATH: rn00680 Methane metabolism	Formaldehyde	KO: K00148 glutathione-independent formaldehyde dehydrogenase
R00605	0	Methanol + NAD+ <=> Formaldehyde + NADH + H+	C00132 + C00003 <=> C00067 + C00004 + C00080	1.1.1.244				PATH: rn00680 Methane metabolism	methanol	KO: K00093 methanol dehydrogenase [EC:1.1.1.244]
R00612	0	N6-Methyl-L-lysine + H2O + Oxygen <=> L-Lysine + Formaldehyde + H2O2	C02728 + C00001 + C00007 <=> C00047 + C00067 + C00027	1.5.3.4					N6-Methyl-L-lysine
R00614	0	2 Formaldehyde + H2O <=> Formate + Methanol	2 C00067 + C00001 <=> C00058 + C00132	1.2.99.4					Formaldehyde
R00623	0	Primary alcohol + NAD+ <=> Aldehyde + NADH + H+	C00226 + C00003 <=> C00071 + C00004 + C00080	1.1.1.1	1.1.1.71			PATH: rn00071 Fatty acid metabolism	primary_alcohol	KO: K00001 alcohol dehydrogenase [EC:1.1.1.1]
R00624	0	Secondary alcohol + NAD+ <=> Ketone + NADH + H+	C00432 + C00003 <=> C00709 + C00004 + C00080	1.1.1.1					Secondary_alcohol
R00625	0	Primary alcohol + NADP+ <=> Aldehyde + NADPH + H+	C00226 + C00006 <=> C00071 + C00005 + C00080	1.1.1.2	1.1.1.71				primary_alcohol
R00634	0	Aldehyde + NADP+ + H2O <=> Carboxylate + NADPH + H+	C00071 + C00006 + C00001 <=> C00060 + C00005 + C00080	1.2.1.4	1.2.1.5				aldehyde
R00645	0	2 Ascorbate + Acceptor <=> 2 Monodehydroascorbate + Reduced acceptor	2 C00072 + C00028 <=> 2 C01041 + C00030	1.14.-.-				PATH: rn00053 Ascorbate and aldarate metabolism	ascorbate
R00652	0	L-Methionine + Glyoxylate <=> 4-Methylthio-2-oxobutanoic acid + Glycine	C00073 + C00048 <=> C01180 + C00037	2.6.1.73					L-Methionine
R00655	0	L-Methionine <=> D-Methionine	C00073 <=> C00855	5.1.1.2					methionine racemase
R00658	0	2-Phospho-D-glycerate <=> Phosphoenolpyruvate + H2O	C00631 <=> C00074 + C00001	4.2.1.11				PATH: rn00010 Glycolysis / Gluconeogenesis	2-phospho-D-glycerate hydro-lyase (phosphoenolpyruvate-forming)	KO: K01689 enolase [EC:4.2.1.11]
R00661	0	Phosphoenolpyruvate <=> 3-Phosphonopyruvate	C00074 <=> C02798	5.4.2.9				PATH: rn00440 Aminophosphonate metabolism	phosphoenolpyruvate 2,3-phosphonomutase	KO: K01841 phosphoenolpyruvate phosphomutase [EC:5.4.2.9]
R00666	0	N5-(L-1-Carboxyethyl)-L-ornithine + NADP+ + H2O <=> L-Ornithine + Pyruvate + NADPH + H+	C04210 + C00006 + C00001 <=> C00077 + C00022 + C00005 + C00080	1.5.1.24					N5-(L-1-carboxyethyl)-L-ornithine
R00667	0	L-Ornithine + 2-Oxoglutarate <=> L-Glutamate 5-semialdehyde + L-Glutamate	C00077 + C00026 <=> C01165 + C00025	2.6.1.13				PATH: rn00330 Arginine and proline metabolism	L-Ornithine	KO: K00819 ornithine--oxo-acid transaminase [EC:2.6.1.13]
R00668	0	L-Ornithine + 2-Oxoglutarate <=> 3,4-Dihydro-2H-Pyrrole-2-carboxylate + L-Glutamate + H2O	C00077 + C00026 <=> C04322 + C00025 + C00001	2.6.1.13	2.6.1.68				L-ornithine
R00671	0	L-Ornithine <=> L-Proline + NH3	C00077 <=> C00148 + C00014	4.3.1.12				PATH: rn00330 Arginine and proline metabolism	L-ornithine ammonia-lyase (cyclizing; L-proline-forming)	KO: K01750 ornithine cyclodeaminase [EC:4.3.1.12]
R00672	0	L-Ornithine <=> D-Ornithine	C00077 <=> C00515	5.1.1.9	5.1.1.10	5.1.1.12		PATH: rn00472 D-Arginine and D-ornithine metabolism	ornithine racemase
R00675	0	L-Tryptophan + NAD+ + H2O <=> Indolepyruvate + NH3 + NADH + H+	C00078 + C00003 + C00001 <=> C00331 + C00014 + C00004 + C00080	1.4.1.19					L-Tryptophan
R00676	0	L-Tryptophan + NADP+ + H2O <=> Indolepyruvate + NH3 + NADPH + H+	C00078 + C00006 + C00001 <=> C00331 + C00014 + C00005 + C00080	1.4.1.19					L-Tryptophan
R00688	0	L-Phenylalanine + H2O + NAD+ <=> Phenylpyruvate + NH3 + NADH + H+	C00079 + C00001 + C00003 <=> C00166 + C00014 + C00004 + C00080	1.4.1.20				PATH: rn00360 Phenylalanine metabolism	L-phenylalanine	KO: K00270 phenylalanine dehydrogenase [EC:1.4.1.20]
R00692	0	L-Phenylalanine + Pyruvate <=> Phenylpyruvate + L-Alanine	C00079 + C00022 <=> C00166 + C00041	2.6.1.58					L-phenylalanine
R00694	0	L-Phenylalanine + 2-Oxoglutarate <=> Phenylpyruvate + L-Glutamate	C00079 + C00026 <=> C00166 + C00025	2.6.1.1	2.6.1.5	2.6.1.9	2.6.1.57	PATH: rn00360 Phenylalanine metabolism	L-Phenylalanine	KO: K00811 aspartate aminotransferase [EC:2.6.1.1]	KO: K00812 aspartate aminotransferase [EC:2.6.1.1]	KO: K00813 aspartate aminotransferase [EC:2.6.1.1]	KO: K00815 tyrosine aminotransferase [EC:2.6.1.5]	KO: K00817 histidinol-phosphate aminotransferase [EC:2.6.1.9]	KO: K00832 aromatic-amino-acid transaminase [EC:2.6.1.57]	KO: K11358 aspartate aminotransferase [EC:2.6.1.1]
R00695	0	L-Aspartate + Phenylpyruvate <=> Oxaloacetate + L-Phenylalanine	C00049 + C00166 <=> C00036 + C00079	2.6.1.70					L-Aspartate
R00700	0	Hydrogen + NAD+ <=> NADH + H+	C00282 + C00003 <=> C00004 + C00080	1.12.1.2				PATH: rn00630 Glyoxylate and dicarboxylate metabolism	Hydrogen	KO: K00436 hydrogen dehydrogenase [EC:1.12.1.2]
R00703	0	(S)-Lactate + NAD+ <=> Pyruvate + NADH + H+	C00186 + C00003 <=> C00022 + C00004 + C00080	1.1.1.27				PATH: rn00010 Glycolysis / Gluconeogenesis	(S)-Lactate	KO: K00016 L-lactate dehydrogenase [EC:1.1.1.27]
R00704	0	(R)-Lactate + NAD+ <=> Pyruvate + NADH + H+	C00256 + C00003 <=> C00022 + C00004 + C00080	1.1.1.28				PATH: rn00620 Pyruvate metabolism	(R)-Lactate	KO: K03777 D-lactate dehydrogenase [EC:1.1.1.28]	KO: K03778 D-lactate dehydrogenase [EC:1.1.1.28]
R00705	0	3-Oxopropanoate + CoA + NAD+ <=> Acetyl-CoA + CO2 + NADH + H+	C00222 + C00010 + C00003 <=> C00024 + C00011 + C00004 + C00080	1.2.1.18	1.2.1.27			PATH: rn00252 Alanine and aspartate metabolism	3-Oxopropanoate	KO: K00136 malonate-semialdehyde dehydrogenase (acetylating)	KO: K00140 methylmalonate-semialdehyde dehydrogenase [EC:1.2.1.27]
R00707	0	(S)-1-Pyrroline-5-carboxylate + NAD+ + 2 H2O <=> L-Glutamate + NADH + H+	C03912 + C00003 + 2 C00001 <=> C00025 + C00004 + C00080	1.5.1.12				PATH: rn00251 Glutamate metabolism	(S)-1-pyrroline-5-carboxylate	KO: K00294 1-pyrroline-5-carboxylate dehydrogenase [EC:1.5.1.12]
R00708	0	(S)-1-Pyrroline-5-carboxylate + NADP+ + 2 H2O <=> L-Glutamate + NADPH + H+	C03912 + C00006 + 2 C00001 <=> C00025 + C00005 + C00080	1.5.1.12				PATH: rn00251 Glutamate metabolism	(S)-1-pyrroline-5-carboxylate	KO: K00294 1-pyrroline-5-carboxylate dehydrogenase [EC:1.5.1.12]
R00709	0	Isocitrate + NAD+ <=> 2-Oxoglutarate + CO2 + NADH + H+	C00311 + C00003 <=> C00026 + C00011 + C00004 + C00080	1.1.1.41	1.1.1.286			PATH: rn00020 Citrate cycle (TCA cycle)	Isocitrate	KO: K00030 isocitrate dehydrogenase (NAD+) [EC:1.1.1.41]
R00710	0	Acetaldehyde + NAD+ + H2O <=> Acetate + NADH + H+	C00084 + C00003 + C00001 <=> C00033 + C00004 + C00080	1.2.1.3	1.2.1.5			PATH: rn00010 Glycolysis / Gluconeogenesis	Acetaldehyde	KO: K00128 aldehyde dehydrogenase (NAD+) [EC:1.2.1.3]
R00711	0	Acetaldehyde + NADP+ + H2O <=> Acetate + NADPH + H+	C00084 + C00006 + C00001 <=> C00033 + C00005 + C00080	1.2.1.4	1.2.1.5			PATH: rn00010 Glycolysis / Gluconeogenesis	Acetaldehyde	KO: K00128 aldehyde dehydrogenase (NAD+) [EC:1.2.1.3]	KO: K00129 aldehyde dehydrogenase (NAD(P)+) [EC:1.2.1.5]
R00713	0	Succinate semialdehyde + NAD+ + H2O <=> Succinate + NADH + H+	C00232 + C00003 + C00001 <=> C00042 + C00004 + C00080	1.2.1.16	1.2.1.24			PATH: rn00251 Glutamate metabolism	Succinate-semialdehyde	KO: K00135 succinate-semialdehyde dehydrogenase (NADP+)	KO: K00139 succinate-semialdehyde dehydrogenase [EC:1.2.1.24]
R00714	0	Succinate semialdehyde + NADP+ + H2O <=> Succinate + NADPH + H+	C00232 + C00006 + C00001 <=> C00042 + C00005 + C00080	1.2.1.16				PATH: rn00251 Glutamate metabolism	Succinate-semialdehyde	KO: K00135 succinate-semialdehyde dehydrogenase (NADP+)
R00715	0	N6-(L-1,3-Dicarboxypropyl)-L-lysine + NAD+ + H2O <=> L-Lysine + 2-Oxoglutarate + NADH + H+	C00449 + C00003 + C00001 <=> C00047 + C00026 + C00004 + C00080	1.5.1.7				PATH: rn00300 Lysine biosynthesis	N6-(L-1,3-Dicarboxypropyl)-L-lysine	KO: K00290 saccharopine dehydrogenase (NAD+, L-lysine forming)
R00716	0	N6-(L-1,3-Dicarboxypropyl)-L-lysine + NADP+ + H2O <=> L-Lysine + 2-Oxoglutarate + NADPH + H+	C00449 + C00006 + C00001 <=> C00047 + C00026 + C00005 + C00080	1.5.1.8				PATH: rn00300 Lysine biosynthesis	N6-(L-1,3-Dicarboxypropyl)-L-lysine	KO: K00291 saccharopine dehydrogenase (NADP+, L-lysine forming)
R00717	0	Glycolate + NAD+ <=> Glyoxylate + NADH + H+	C00160 + C00003 <=> C00048 + C00004 + C00080	1.1.1.26	1.1.1.29			PATH: rn00630 Glyoxylate and dicarboxylate metabolism	Glycolate	KO: K00015 glyoxylate reductase [EC:1.1.1.26]	KO: K00018 glycerate dehydrogenase [EC:1.1.1.29]
R00722	0	ATP + IDP <=> ADP + ITP	C00002 + C00104 <=> C00008 + C00081	2.7.4.6				PATH: rn00230 Purine metabolism	ATP	KO: K00940 nucleoside-diphosphate kinase [EC:2.7.4.6]
R00727	0	ITP + Succinate + CoA <=> IDP + Orthophosphate + Succinyl-CoA	C00081 + C00042 + C00010 <=> C00104 + C00009 + C00091	6.2.1.4				PATH: rn00020 Citrate cycle (TCA cycle)	Succinate	KO: K01899 succinyl-CoA synthetase alpha subunit [EC:6.2.1.4	KO: K01900 succinyl-CoA synthetase beta subunit [EC:6.2.1.4
R00732	0	L-Arogenate + NAD+ <=> L-Tyrosine + CO2 + NADH + H+	C00826 + C00003 <=> C00082 + C00011 + C00004 + C00080	1.3.1.43	1.3.1.79			PATH: rn00400 Phenylalanine, tyrosine and tryptophan biosynthesis	L-arogenate	KO: K00220 cyclohexadienyl dehydrogenase [EC:1.3.1.43]
R00734	0	L-Tyrosine + 2-Oxoglutarate <=> 3-(4-Hydroxyphenyl)pyruvate + L-Glutamate	C00082 + C00026 <=> C01179 + C00025	2.6.1.1	2.6.1.5	2.6.1.9	2.6.1.57	PATH: rn00350 Tyrosine metabolism	L-Tyrosine	KO: K00811 aspartate aminotransferase [EC:2.6.1.1]	KO: K00812 aspartate aminotransferase [EC:2.6.1.1]	KO: K00813 aspartate aminotransferase [EC:2.6.1.1]	KO: K00815 tyrosine aminotransferase [EC:2.6.1.5]	KO: K00817 histidinol-phosphate aminotransferase [EC:2.6.1.9]	KO: K00832 aromatic-amino-acid transaminase [EC:2.6.1.57]	KO: K11358 aspartate aminotransferase [EC:2.6.1.1]
R00740	0	3-Oxopropanoate + CoA + NADP+ <=> Malonyl-CoA + NADPH + H+	C00222 + C00010 + C00006 <=> C00083 + C00005 + C00080	1.2.1.18				PATH: rn00640 Propanoate metabolism	3-Oxopropanoate	KO: K00136 malonate-semialdehyde dehydrogenase (acetylating)
R00743	0	Acetyl-CoA + Malonate <=> Acetate + Malonyl-CoA	C00024 + C00383 <=> C00033 + C00083	2.8.3.3				PATH: rn00410 beta-Alanine metabolism	Acetyl-CoA
R00746	0	Ethanol + NADP+ <=> Acetaldehyde + NADPH + H+	C00469 + C00006 <=> C00084 + C00005 + C00080	1.1.1.2	1.1.1.71			PATH: rn00010 Glycolysis / Gluconeogenesis	Ethanol	KO: K00002 alcohol dehydrogenase (NADP+) [EC:1.1.1.2]
R00750	0	Acetaldehyde + Pyruvate <=> 4-Hydroxy-2-oxopentanoate	C00084 + C00022 <=> C03589	4.1.3.39				PATH: rn00360 Phenylalanine metabolism	4-hydroxy-2-oxopentanoate pyruvate-lyase (acetaldehyde-forming)	KO: K01666 4-hydroxy 2-oxovalerate aldolase [EC:4.1.3.39]
R00751	0	L-Threonine <=> Glycine + Acetaldehyde	C00188 <=> C00037 + C00084	4.1.2.5				PATH: rn00260 Glycine, serine and threonine metabolism	L-threonine acetaldehyde-lyase (glycine-forming)	KO: K01620 threonine aldolase [EC:4.1.2.5]
R00754	0	Ethanol + NAD+ <=> Acetaldehyde + NADH + H+	C00469 + C00003 <=> C00084 + C00004 + C00080	1.1.1.1	1.1.1.71			PATH: rn00010 Glycolysis / Gluconeogenesis	Ethanol	KO: K00001 alcohol dehydrogenase [EC:1.1.1.1]	KO: K04022 alcohol dehydrogenase
R00758	0	D-Mannitol 1-phosphate + NAD+ <=> D-Fructose 6-phosphate + NADH + H+	C00644 + C00003 <=> C00085 + C00004 + C00080	1.1.1.17					D-Mannitol-1-phosphate
R00764	0	Diphosphate + D-Fructose 6-phosphate <=> Orthophosphate + D-Fructose 1,6-bisphosphate	C00013 + C00085 <=> C00009 + C00354	2.7.1.90					diphosphate
R00771	0	D-Glucose 6-phosphate <=> D-Fructose 6-phosphate	C00092 <=> C00085	5.3.1.9					D-glucose-6-phosphate aldose-ketose-isomerase
R00772	0	D-Mannose 6-phosphate <=> D-Fructose 6-phosphate	C00275 <=> C00085	5.3.1.8					D-mannose-6-phosphate aldose-ketose-isomerase
R00784	0	Nitric oxide + H2O + Ferricytochrome c2 <=> Nitrite + Ferrocytochrome c2 + H+	C00533 + C00001 + C00997 <=> C00088 + C01000 + C00080	1.7.2.1					nitric-oxide
R00798	0	Nitrite + Acceptor + H2O <=> Nitrate + Reduced acceptor	C00088 + C00028 + C00001 <=> C00244 + C00030	1.7.99.4					nitrite
R00803	0	Sucrose + Orthophosphate <=> D-Fructose + D-Glucose 1-phosphate	C00089 + C00009 <=> C00095 + C00103	2.4.1.7				PATH: rn00500 Starch and sucrose metabolism	sucrose	KO: K00690 sucrose phosphorylase [EC:2.4.1.7]
R00808	0	Sucrose + Acceptor <=> 3-Ketosucrose + Reduced acceptor	C00089 + C00028 <=> C05731 + C00030	1.1.99.13					Sucrose
R00810	0	Sucrose <=> Palatinose	C00089 <=> C01742	5.4.99.11					Sucrose glucosylmutase
R00812	0	cis-1,2-Dihydrobenzene-1,2-diol + NAD+ <=> Catechol + NADH + H+	C04091 + C00003 <=> C00090 + C00004 + C00080	1.3.1.19				PATH: rn00626 Naphthalene and anthracene degradation	cis-1,2-dihydrobenzene-1,2-diol
R00813	0	1,6-Dihydroxy-cis-2,4-cyclohexadiene-1-carboxylic acid + NAD+ <=> Catechol + NADH + CO2 + H+	C06321 + C00003 <=> C00090 + C00004 + C00011 + C00080	1.3.1.25				PATH: rn00362 Benzoate degradation via hydroxylation	(1R,6S)-1,6-dihydroxycyclohexa-2,4-diene-1-carboxylate	KO: K05783 1,6-dihydroxycyclohexa-2,4-diene-1-carboxylate
R00814	0	trans-1,2-Dihydrobenzene-1,2-diol + NADP+ <=> Catechol + NADPH + H+	C04221 + C00006 <=> C00090 + C00005 + C00080	1.3.1.20					trans-1,2-dihydrobenzene-1,2-diol
R00833	0	(R)-Methylmalonyl-CoA <=> Succinyl-CoA	C01213 <=> C00091	5.4.99.2				PATH: rn00280 Valine, leucine and isoleucine degradation	(R)-Methylmalonyl-CoA CoA-carbonylmutase	KO: K01847 methylmalonyl-CoA mutase [EC:5.4.99.2]	KO: K01848 methylmalonyl-CoA mutase, N-terminal domain	KO: K01849 methylmalonyl-CoA mutase, C-terminal domain	KO: K11942 methylmalonyl-CoA mutase [EC:5.4.99.2]
R00834	0	Sorbitol 6-phosphate + NADP+ <=> D-Glucose 6-phosphate + NADPH + H+	C01096 + C00006 <=> C00092 + C00005 + C00080	1.1.1.200					D-Sorbitol 6-phosphate
R00835	0	D-Glucose 6-phosphate + NADP+ <=> D-Glucono-1,5-lactone 6-phosphate + NADPH + H+	C00092 + C00006 <=> C01236 + C00005 + C00080	1.1.1.49					D-glucose-6-phosphate
R00837	0	H2O + alpha,alpha'-Trehalose 6-phosphate <=> D-Glucose + D-Glucose 6-phosphate	C00001 + C00689 <=> C00031 + C00092	3.2.1.93	3.2.1.122			PATH: rn00500 Starch and sucrose metabolism	alpha,alpha-Trehalose-6-phosphate phosphoglucohydrolase	KO: K01226 trehalose-6-phosphate hydrolase [EC:3.2.1.93]	KO: K01232 maltose-6'-phosphate glucosidase [EC:3.2.1.122]
R00838	0	H2O + Maltose 6'-phosphate <=> D-Glucose + D-Glucose 6-phosphate	C00001 + C02995 <=> C00031 + C00092	3.2.1.122				PATH: rn00500 Starch and sucrose metabolism	Maltose-6'-phosphate 6-phosphoglucohydrolase	KO: K01232 maltose-6'-phosphate glucosidase [EC:3.2.1.122]
R00840	0	Inositol 1-phosphate <=> D-Glucose 6-phosphate	C01177 <=> C00092	5.5.1.4				PATH: rn00521 Streptomycin biosynthesis	1L-myo-Inositol-1-phosphate lyase (isomerizing)	KO: K01858 myo-inositol-1-phosphate synthase [EC:5.5.1.4]
R00842	0	sn-Glycerol 3-phosphate + NAD+ <=> Glycerone phosphate + NADH + H+	C00093 + C00003 <=> C00111 + C00004 + C00080	1.1.1.8	1.1.1.94			PATH: rn00564 Glycerophospholipid metabolism	sn-Glycerol-3-phosphate	KO: K00006 glycerol-3-phosphate dehydrogenase (NAD+) [EC:1.1.1.8]	KO: K00057 glycerol-3-phosphate dehydrogenase (NAD(P)+)
R00844	0	sn-Glycerol 3-phosphate + NADP+ <=> Glycerone phosphate + NADPH + H+	C00093 + C00006 <=> C00111 + C00005 + C00080	1.1.1.94				PATH: rn00564 Glycerophospholipid metabolism	sn-Glycerol-3-phosphate	KO: K00057 glycerol-3-phosphate dehydrogenase (NAD(P)+)
R00845	0	sn-Glycerol 3-phosphate + NADP+ <=> D-Glyceraldehyde 3-phosphate + NADPH + H+	C00093 + C00006 <=> C00118 + C00005 + C00080	1.1.1.177					sn-glycerol-3-phosphate
R00848	0	sn-Glycerol 3-phosphate + FAD <=> Glycerone phosphate + FADH2	C00093 + C00016 <=> C00111 + C01352	1.1.5.3				PATH: rn00564 Glycerophospholipid metabolism	sn-Glycerol-3-phosphate	KO: K00111 glycerol-3-phosphate dehydrogenase [EC:1.1.5.3]	KO: K00112 glycerol-3-phosphate dehydrogenase subunit B	KO: K00113 glycerol-3-phosphate dehydrogenase subunit C
R00849	0	sn-Glycerol 3-phosphate + Quinone <=> Glycerone phosphate + Hydroquinone	C00093 + C15602 <=> C00111 + C15603	1.1.5.3					sn-glycerol 3-phosphate
R00850	0	sn-Glycerol 3-phosphate + D-Glucose <=> Glycerol + D-Glucose 6-phosphate	C00093 + C00031 <=> C00116 + C00092	2.7.1.142					sn-Glycerol-3-phosphate
R00860	0	Sulfite + Acceptor + AMP <=> Adenylyl sulfate + Reduced acceptor	C00094 + C00028 + C00020 <=> C00224 + C00030	1.8.99.2					AMP,sulfite	KO: K00394 adenylylsulfate reductase, subunit A [EC:1.8.99.2]	KO: K00395 adenylylsulfate reductase, subunit B [EC:1.8.99.2]
R00864	0	Sulfite + Sulfur <=> Thiosulfate	C00094 + C00087 <=> C00320					PATH: rn00920 Sulfur metabolism
R00868	0	Mannitol + NAD+ <=> D-Fructose + NADH + H+	C00392 + C00003 <=> C00095 + C00004 + C00080	1.1.1.11	1.1.1.67			PATH: rn00051 Fructose and mannose metabolism	D-Mannitol	KO: K00007 D-arabinitol 4-dehydrogenase [EC:1.1.1.11]	KO: K00045 mannitol 2-dehydrogenase [EC:1.1.1.67]
R00870	0	Mannitol + NADP+ <=> D-Fructose + NADPH + H+	C00392 + C00006 <=> C00095 + C00005 + C00080	1.1.1.138				PATH: rn00051 Fructose and mannose metabolism	D-Mannitol
R00871	0	D-Fructose + NADP+ <=> 5-Dehydro-D-fructose + NADPH + H+	C10906 + C00006 <=> C00273 + C00005 + C00080	1.1.1.124					D-Fructose
R00873	0	D-Fructose + Acceptor <=> 5-Dehydro-D-fructose + Reduced acceptor	C00095 + C00028 <=> C00273 + C00030	1.1.99.11					D-fructose
R00874	0	D-Fructose + D-Glucose <=> D-Glucono-1,5-lactone + D-Sorbitol	C00095 + C00031 <=> C00198 + C00794	1.1.99.28					D-Glucose
R00875	0	D-Sorbitol + NAD+ <=> D-Fructose + NADH + H+	C00794 + C00003 <=> C00095 + C00004 + C00080	1.1.1.14	1.1.1.15			PATH: rn00051 Fructose and mannose metabolism	D-Glucitol	KO: K00008 L-iditol 2-dehydrogenase [EC:1.1.1.14]
R00877	0	D-Mannose <=> D-Fructose	C00159 <=> C00095	5.3.1.7				PATH: rn00051 Fructose and mannose metabolism	D-mannose aldose-ketose-isomerase
R00878	0	alpha-D-Glucose <=> D-Fructose	C00267 <=> C00095	5.3.1.5				PATH: rn00051 Fructose and mannose metabolism	alpha-D-Glucose aldose-ketose-isomerase	KO: K01805 xylose isomerase [EC:5.3.1.5]
R00889	0	GDP-mannose <=> GDP-L-galactose	C00096 <=> C02280	5.1.3.18				PATH: rn00053 Ascorbate and aldarate metabolism	GDP-mannose 3,5-epimerase	KO: K10046 GDP-D-mannose 3', 5'-epimerase [EC:5.1.3.18 5.1.3.-]
R00892	0	2 L-Cysteine + NAD+ <=> L-Cystine + H+ + NADH	2 C00097 + C00003 <=> C00491 + C00080 + C00004	1.8.1.6				PATH: rn00272 Cysteine metabolism	L-cysteine	KO: K05395 cystine reductase [EC:1.8.1.6]
R00900	0	L-Cysteine + Glutathione + NADP+ <=> S-Glutathionyl-L-cysteine + NADPH	C00097 + C00051 + C00006 <=> C05526 + C00005	1.8.1.10				PATH: rn00272 Cysteine metabolism	NADPH
R00906	0	beta-Alanopine + NAD+ + H2O <=> beta-Alanine + Pyruvate + NADH + H+	C02207 + C00003 + C00001 <=> C00099 + C00022 + C00004 + C00080	1.5.1.26					N-(D-1-carboxyethyl)-beta-alanine
R00907	0	L-Alanine + 3-Oxopropanoate <=> Pyruvate + beta-Alanine	C00041 + C00222 <=> C00022 + C00099	2.6.1.18				PATH: rn00252 Alanine and aspartate metabolism	L-Alanine	KO: K00822 beta-alanine--pyruvate transaminase [EC:2.6.1.18]
R00908	0	beta-Alanine + 2-Oxoglutarate <=> 3-Oxopropanoate + L-Glutamate	C00099 + C00026 <=> C00222 + C00025	2.6.1.19	2.6.1.55			PATH: rn00252 Alanine and aspartate metabolism	beta-alanine	KO: K00823 4-aminobutyrate aminotransferase [EC:2.6.1.19]
R00914	0	beta-Alanine <=> beta-Alanyl-CoA	C00099 <=> C02335	2.8.3.-				PATH: rn00640 Propanoate metabolism	beta-alanine CoA-transferase
R00915	0	beta-Alanine <=> Pyridine-2,3-dicarboxylate	C00099 <=> C03722					PATH: rn00410 beta-Alanine metabolism
R00916	0	beta-Alanine <=> beta-Nitropropanoate	C00099 <=> C05669					PATH: rn00410 beta-Alanine metabolism
R00917	0	beta-Alanine + NH3 <=> beta-Aminopropionitrile + 2 H2O	C00099 + C00014 <=> C05670 + 2 C00001					PATH: rn00410 beta-Alanine metabolism	beta-aminopropionitrile aminohydrolase
R00919	0	Propanoyl-CoA + NADP+ <=> Propenoyl-CoA + NADPH + H+	C00100 + C00006 <=> C00894 + C00005 + C00080	1.3.1.-				PATH: rn00640 Propanoate metabolism	propanoyl-CoA	KO: K00224
R00924	0	Propanoyl-CoA + FAD <=> FADH2 + Propenoyl-CoA	C00100 + C00016 <=> C01352 + C00894	1.3.99.3				PATH: rn00410 beta-Alanine metabolism	Propanoyl-CoA	KO: K00249 acyl-CoA dehydrogenase [EC:1.3.99.3]
R00928	0	Acetyl-CoA + Propanoate <=> Acetate + Propanoyl-CoA	C00024 + C00163 <=> C00033 + C00100	2.8.3.1				PATH: rn00620 Pyruvate metabolism	Acetyl-CoA	KO: K01026 propionate CoA-transferase [EC:2.8.3.1]
R00930	0	(S)-Methylmalonyl-CoA + Pyruvate <=> Propanoyl-CoA + Oxaloacetate	C00683 + C00022 <=> C00100 + C00036	2.1.3.1				PATH: rn00640 Propanoate metabolism	(S)-2-Methyl-3-oxopropanoyl-CoA	KO: K03416 methylmalonyl-CoA carboxyltransferase [EC:2.1.3.1]
R00931	0	2-Methylcitrate + CoA <=> Propanoyl-CoA + Oxaloacetate + H2O	C02225 + C00010 <=> C00100 + C00036 + C00001	2.3.3.5				PATH: rn00640 Propanoate metabolism	propanoyl-CoA	KO: K01659 2-methylcitrate synthase [EC:2.3.3.5]
R00934	0	Propanoyl-CoA + Glyoxylate <=> L-erythro-3-Methylmalyl-CoA	C00100 + C00048 <=> C06027					PATH: rn00660 C5-Branched dibasic acid metabolism	L-erythro-3-Methylmalyl-CoA glyoxylate-lyase (propanoyl-CoA-forming)
R00939	0	Tetrahydrofolate + NADP+ <=> Dihydrofolate + NADPH + H+	C00101 + C00006 <=> C00415 + C00005 + C00080	1.5.1.3				PATH: rn00670 One carbon pool by folate	5,6,7,8-Tetrahydrofolate	KO: K00287 dihydrofolate reductase [EC:1.5.1.3]
R00945	0	5,10-Methylenetetrahydrofolate + Glycine + H2O <=> Tetrahydrofolate + L-Serine	C00143 + C00037 + C00001 <=> C00101 + C00065	2.1.2.1				PATH: rn00260 Glycine, serine and threonine metabolism	5,10-Methylenetetrahydrofolate	KO: K00600 glycine hydroxymethyltransferase [EC:2.1.2.1]
R00952	0	Cellobiose + Orthophosphate <=> D-Glucose 1-phosphate + D-Glucose	C00185 + C00009 <=> C00103 + C00031	2.4.1.20				PATH: rn00500 Starch and sucrose metabolism	cellobiose	KO: K00702 cellobiose phosphorylase [EC:2.4.1.20]
R00953	0	Laminaribiose + Orthophosphate <=> D-Glucose + D-Glucose 1-phosphate	C02048 + C00009 <=> C00031 + C00103	2.4.1.31					3-beta-D-glucosyl-D-glucose
R00955	0	UDP-glucose + alpha-D-Galactose 1-phosphate <=> D-Glucose 1-phosphate + UDP-D-galactose	C00029 + C00446 <=> C00103 + C00052	2.7.7.12				PATH: rn00052 Galactose metabolism	UDP-glucose	KO: K00965 UDPglucose--hexose-1-phosphate uridylyltransferase
R00959	0	D-Glucose 1-phosphate <=> alpha-D-Glucose 6-phosphate	C00103 <=> C00668	5.4.2.2	5.4.2.5			PATH: rn00010 Glycolysis / Gluconeogenesis	alpha-D-Glucose 1-phosphate 1,6-phosphomutase	KO: K01835 phosphoglucomutase [EC:5.4.2.2]
R00977	0	5,6-Dihydrouracil + NAD+ <=> Uracil + NADH + H+	C00429 + C00003 <=> C00106 + C00004 + C00080	1.3.1.1				PATH: rn00240 Pyrimidine metabolism	5,6-Dihydrouracil
R00978	0	5,6-Dihydrouracil + NADP+ <=> Uracil + NADPH + H+	C00429 + C00006 <=> C00106 + C00005 + C00080	1.3.1.2				PATH: rn00240 Pyrimidine metabolism	5,6-Dihydrouracil	KO: K00207 dihydropyrimidine dehydrogenase (NADP+) [EC:1.3.1.2]
R00991	0	Anthranilate <=> 2-Formaminobenzoylacetate	C00108 <=> C05835					PATH: rn00380 Tryptophan metabolism
R00994	0	2-Oxobutanoate + CO2 + NADH + H+ <=> D-erythro-3-Methylmalate + NAD+	C00109 + C00011 + C00004 + C00080 <=> C06032 + C00003	1.1.1.85				PATH: rn00290 Valine, leucine and isoleucine biosynthesis	(2R,3S)-3-methylmalate	KO: K00052 3-isopropylmalate dehydrogenase [EC:1.1.1.85]
R01014	0	Erythrulose 1-phosphate <=> Glycerone phosphate + Formaldehyde	C03394 <=> C00111 + C00067	4.1.2.2					erythrulose-1-phosphate formaldehyde-lyase
R01015	0	D-Glyceraldehyde 3-phosphate <=> Glycerone phosphate	C00118 <=> C00111	5.3.1.1				PATH: rn00010 Glycolysis / Gluconeogenesis	D-glyceraldehyde-3-phosphate aldose-ketose-isomerase	KO: K01803 triosephosphate isomerase (TIM) [EC:5.3.1.1]
R01019	0	PQQ + Acetaldehyde + H2O <=> PQQH2 + Acetate	C00113 + C00084 + C00001 <=> C01359 + C00033	1.2.99.3				PATH: rn00620 Pyruvate metabolism	acetaldehyde
R01021	0	ATP + Choline <=> ADP + Choline phosphate	C00002 + C00114 <=> C00008 + C00588	2.7.1.32				PATH: rn00260 Glycine, serine and threonine metabolism	ATP	KO: K00866 choline kinase [EC:2.7.1.32]
R01032	0	Cl- + Pyruvate + NH3 <=> 3-Chloro-L-alanine + H2O	C00698 + C00022 + C00014 <=> C02635 + C00001						3-chloro-L-alanine chloride-lyase (deaminating; pyruvate-forming)
R01034	0	Glycerol + NAD+ <=> Glycerone + NADH + H+	C00116 + C00003 <=> C00184 + C00004 + C00080	1.1.1.6				PATH: rn00561 Glycerolipid metabolism	glycerol	KO: K00005 glycerol dehydrogenase [EC:1.1.1.6]
R01036	0	Glycerol + NAD+ <=> D-Glyceraldehyde + NADH + H+	C00116 + C00003 <=> C00577 + C00004 + C00080	1.1.1.2	1.1.1.21	1.1.1.72		PATH: rn00561 Glycerolipid metabolism	Glycerol	KO: K00002 alcohol dehydrogenase (NADP+) [EC:1.1.1.2]	KO: K00011 aldehyde reductase [EC:1.1.1.21]
R01039	0	Glycerol + NADP+ <=> Glycerone + NADPH + H+	C00116 + C00006 <=> C00184 + C00005 + C00080	1.1.1.156				PATH: rn00561 Glycerolipid metabolism	glycerol
R01044	0	Diphosphate + Glycerol <=> Orthophosphate + Glycerol 1-phosphate	C00013 + C00116 <=> C00009 + C00623	2.7.1.79					diphosphate
R01045	0	Glycerol + Acceptor <=> Glycerone + Reduced acceptor	C00116 + C00028 <=> C00184 + C00030	1.1.99.22					Glycerol
R01056	0	D-Ribose 5-phosphate <=> D-Ribulose 5-phosphate	C00117 <=> C00199	5.3.1.6				PATH: rn00030 Pentose phosphate pathway	D-ribose-5-phosphate aldose-ketose-isomerase	KO: K01807 ribose 5-phosphate isomerase A [EC:5.3.1.6]	KO: K01808 ribose 5-phosphate isomerase B [EC:5.3.1.6]
R01057	0	alpha-D-Ribose 1-phosphate <=> D-Ribose 5-phosphate	C00620 <=> C00117	5.4.2.2	5.4.2.7			PATH: rn00030 Pentose phosphate pathway	D-Ribose 1,5-phosphomutase	KO: K01835 phosphoglucomutase [EC:5.4.2.2]	KO: K01839 phosphopentomutase [EC:5.4.2.7]
R01058	0	D-Glyceraldehyde 3-phosphate + NADP+ + H2O <=> 3-Phospho-D-glycerate + NADPH + H+	C00118 + C00006 + C00001 <=> C00197 + C00005 + C00080	1.2.1.9				PATH: rn00010 Glycolysis / Gluconeogenesis	D-glyceraldehyde 3-phosphate	KO: K00131 glyceraldehyde-3-phosphate dehydrogenase (NADP)
R01061	0	D-Glyceraldehyde 3-phosphate + Orthophosphate + NAD+ <=> 3-Phospho-D-glyceroyl phosphate + NADH + H+	C00118 + C00009 + C00003 <=> C00236 + C00004 + C00080	1.2.1.12	1.2.1.59			PATH: rn00010 Glycolysis / Gluconeogenesis	D-glyceraldehyde-3-phosphate	KO: K00134 glyceraldehyde 3-phosphate dehydrogenase [EC:1.2.1.12]	KO: K00150 glyceraldehyde-3-phosphate dehydrogenase (NAD(P))	KO: K05298 glyceraldehyde-3-phosphate dehydrogenase (NADP+)
R01063	0	D-Glyceraldehyde 3-phosphate + Orthophosphate + NADP+ <=> 3-Phospho-D-glyceroyl phosphate + NADPH + H+	C00118 + C00009 + C00006 <=> C00236 + C00005 + C00080	1.2.1.13	1.2.1.59			PATH: rn00010 Glycolysis / Gluconeogenesis	D-glyceraldehyde-3-phosphate	KO: K00134 glyceraldehyde 3-phosphate dehydrogenase [EC:1.2.1.12]	KO: K00150 glyceraldehyde-3-phosphate dehydrogenase (NAD(P))	KO: K05298 glyceraldehyde-3-phosphate dehydrogenase (NADP+)
R01066	0	2-Deoxy-D-ribose 5-phosphate <=> D-Glyceraldehyde 3-phosphate + Acetaldehyde	C00673 <=> C00118 + C00084	4.1.2.4				PATH: rn00030 Pentose phosphate pathway	2-deoxy-D-ribose-5-phosphate acetaldehyde-lyase	KO: K01619 deoxyribose-phosphate aldolase [EC:4.1.2.4]
R01068	0	D-Fructose 1,6-bisphosphate <=> Glycerone phosphate + D-Glyceraldehyde 3-phosphate	C00354 <=> C00111 + C00118	4.1.2.13				PATH: rn00710 Carbon fixation in photosynthetic organisms	D-fructose-1,6-bisphosphate D-glyceraldehyde-3-phosphate-lyase	KO: K01623 fructose-bisphosphate aldolase, class I [EC:4.1.2.13]	KO: K01624 fructose-bisphosphate aldolase, class II [EC:4.1.2.13]
R01069	0	D-Tagatose 1,6-bisphosphate <=> Glycerone phosphate + D-Glyceraldehyde 3-phosphate	C03785 <=> C00111 + C00118	4.1.2.40				PATH: rn00052 Galactose metabolism	D-tagatose 1,6-bisphosphate D-glyceraldehyde-3-phosphate-lyase	KO: K01635 tagatose 1,6-diphosphate aldolase [EC:4.1.2.40]	KO: K08302 tagatose 1,6-diphosphate aldolase [EC:4.1.2.40]
R01070	0	beta-D-Fructose 1,6-bisphosphate <=> Glycerone phosphate + D-Glyceraldehyde 3-phosphate	C05378 <=> C00111 + C00118	4.1.2.13				PATH: rn00010 Glycolysis / Gluconeogenesis	beta-D-fructose-1,6-bisphosphate D-glyceraldehyde-3-phosphate-lyase	KO: K01623 fructose-bisphosphate aldolase, class I [EC:4.1.2.13]	KO: K01624 fructose-bisphosphate aldolase, class II [EC:4.1.2.13]
R01079	0	D-Ribose + NADP+ + H2O <=> D-Ribonate + NADPH + H+	C00121 + C00006 + C00001 <=> C01685 + C00005 + C00080	1.1.1.115					D-Ribose
R01081	0	D-Ribose <=> D-Ribulose	C00121 <=> C00309	5.3.1.20					D-ribose aldose-ketose-isomerase
R01082	0	(S)-Malate <=> Fumarate + H2O	C00149 <=> C00122 + C00001	4.2.1.2				PATH: rn00020 Citrate cycle (TCA cycle)	(S)-malate hydro-lyase (fumarate-forming)	KO: K01676 fumarate hydratase, class I [EC:4.2.1.2]	KO: K01677 fumarate hydratase subunit alpha [EC:4.2.1.2]	KO: K01678 fumarate hydratase subunit beta [EC:4.2.1.2]	KO: K01679 fumarate hydratase, class II [EC:4.2.1.2]
R01087	0	Maleic acid <=> Fumarate	C01384 <=> C00122	5.2.1.1				PATH: rn00650 Butanoate metabolism	Maleate cis-trans-isomerase	KO: K01799 maleate isomerase [EC:5.2.1.1]
R01088	0	L-Leucine + H2O + NAD+ <=> 4-Methyl-2-oxopentanoate + NH3 + NADH + H+	C00123 + C00001 + C00003 <=> C00233 + C00014 + C00004 + C00080	1.4.1.9				PATH: rn00280 Valine, leucine and isoleucine degradation	L-leucine	KO: K00263 leucine dehydrogenase [EC:1.4.1.9]
R01090	0	L-Leucine + 2-Oxoglutarate <=> 4-Methyl-2-oxopentanoate + L-Glutamate	C00123 + C00026 <=> C00233 + C00025	2.6.1.6	2.6.1.42	2.6.1.67		PATH: rn00280 Valine, leucine and isoleucine degradation	L-Leucine	KO: K00826 branched-chain amino acid aminotransferase [EC:2.6.1.42]
R01091	0	L-Leucine <=> (3R)-beta-Leucine	C00123 <=> C02486	5.4.3.7				PATH: rn00280 Valine, leucine and isoleucine degradation	(2S)-alpha-leucine 2,3-aminomutase
R01093	0	D-Galactose + NADH + H+ <=> Galactitol + NAD+	C00124 + C00004 + C00080 <=> C01697 + C00003	1.1.1.21				PATH: rn00052 Galactose metabolism	galactitol	KO: K00011 aldehyde reductase [EC:1.1.1.21]
R01095	0	D-Galactose + NADPH + H+ <=> Galactitol + NADP+	C00124 + C00005 + C00080 <=> C01697 + C00006	1.1.1.21				PATH: rn00052 Galactose metabolism	galactitol	KO: K00011 aldehyde reductase [EC:1.1.1.21]
R01096	0	D-Galactose + NADP+ <=> D-Galactono-1,5-lactone + NADPH + H+	C00124 + C00006 <=> C02669 + C00005 + C00080	1.1.1.48	1.1.1.120				D-Galactose
R01109	0	Cystine + 2 Glutathione <=> Glutathione disulfide + 2 Cysteine	C01420 + 2 C00051 <=> C00127 + 2 C00736	1.8.4.4				PATH: rn00480 Glutathione metabolism	Glutathione
R01110	0	Homocystine + 2 Glutathione <=> Glutathione disulfide + 2 Homocysteine	C01817 + 2 C00051 <=> C00127 + 2 C05330	1.8.4.1				PATH: rn00480 Glutathione metabolism	glutathione
R01111	0	CoA + Glutathione disulfide <=> CoA-glutathione + Glutathione	C00010 + C00127 <=> C00920 + C00051	1.8.4.3				PATH: rn00480 Glutathione metabolism	coenzyme A
R01118	0	CMP-N-acetylneuraminate <=> Glycoprotein	C00128 <=> C00326					PATH: rn00530 Aminosugars metabolism
R01119	0	CMP-N-acetylneuraminate <=> Colominic acid(non-reducing N- or O-acylneuraminyl residue)	C00128 <=> C04799					PATH: rn00530 Aminosugars metabolism
R01120	0	CMP-N-acetylneuraminate <=> Glycolipid	C00128 <=> C05005					PATH: rn00530 Aminosugars metabolism
R01123	0	Isopentenyl diphosphate <=> Dimethylallyl diphosphate	C00129 <=> C00235	5.3.3.2				PATH: rn00100 Biosynthesis of steroids	Isopentenyl-diphosphate delta3-delta2-isomerase	KO: K01823 isopentenyl-diphosphate delta-isomerase [EC:5.3.3.2]
R01127	0	IMP + H2O <=> 1-(5'-Phosphoribosyl)-5-formamido-4-imidazolecarboxamide	C00130 + C00001 <=> C04734	3.5.4.10				PATH: rn00230 Purine metabolism	IMP 1,2-hydrolase (decyclizing)	KO: K00602 phosphoribosylaminoimidazolecarboxamide	KO: K01492 phosphoribosylaminoimidazolecarboxamide	KO: K11176 IMP cyclohydrolase [EC:3.5.4.10]
R01128	0	IMP + H2O <=> Hypoxanthine + D-Ribose 5-phosphate	C00130 + C00001 <=> C00262 + C00117	3.2.2.12				PATH: rn00230 Purine metabolism	5'-Inosinate phosphoribohydrolase
R01130	0	IMP + NAD+ + H2O <=> Xanthosine 5'-phosphate + NADH + H+	C00130 + C00003 + C00001 <=> C00655 + C00004 + C00080	1.1.1.205				PATH: rn00230 Purine metabolism	IMP	KO: K00088 IMP dehydrogenase [EC:1.1.1.205]
R01137	0	ATP + dADP <=> ADP + dATP	C00002 + C00206 <=> C00008 + C00131	2.7.4.6				PATH: rn00230 Purine metabolism	ATP	KO: K00940 nucleoside-diphosphate kinase [EC:2.7.4.6]
R01147	0	Pyridoxamine phosphate + Pyruvate <=> Pyridoxal phosphate + D-Alanine	C00647 + C00022 <=> C00018 + C00133	2.6.1.54				PATH: rn00750 Vitamin B6 metabolism	Pyridoxamine-5'-phosphate
R01148	0	D-Alanine + 2-Oxoglutarate <=> Pyruvate + D-Glutamate	C00133 + C00026 <=> C00022 + C00217	2.6.1.21				PATH: rn00473 D-Alanine metabolism	D-Alanine	KO: K00824 D-alanine transaminase [EC:2.6.1.21]
R01155	0	Putrescine + 2-Oxoglutarate <=> 4-Aminobutanal + L-Glutamate	C00134 + C00026 <=> C00555 + C00025	2.6.1.29	2.6.1.82			PATH: rn00220 Urea cycle and metabolism of amino groups	putrescine	KO: K09251 putrescine aminotransferase [EC:2.6.1.82]
R01158	0	L-Histidinol + 2 NAD+ + H2O <=> L-Histidine + 2 NADH + 2 H+	C00860 + 2 C00003 + C00001 <=> C00135 + 2 C00004 + 2 C00080	1.1.1.23					L-Histidinol
R01161	0	L-Histidine + 2-Oxoglutarate <=> Imidazol-5-yl-pyruvate + L-Glutamate	C00135 + C00026 <=> C03277 + C00025	2.6.1.38				PATH: rn00340 Histidine metabolism	L-histidine
R01169	0	L-Histidine + 3 S-Adenosyl-L-methionine + H+ <=> Hercynine + 3 S-Adenosyl-L-homocysteine	C00135 + 3 C00019 + C00080 <=> C05575 + 3 C00021	2.1.1.44				PATH: rn00340 Histidine metabolism	S-adenosyl-L-methionine
R01171	0	Butanoyl-CoA + NAD+ <=> Crotonoyl-CoA + NADH + H+	C00136 + C00003 <=> C00877 + C00004 + C00080	1.3.1.44	1.3.99.2			PATH: rn00650 Butanoate metabolism	Butanoyl-CoA	KO: K00248 butyryl-CoA dehydrogenase [EC:1.3.99.2]
R01177	0	Acetyl-CoA + Butanoyl-CoA <=> CoA + 3-Oxohexanoyl-CoA	C00024 + C00136 <=> C00010 + C05269	2.3.1.9	2.3.1.16			PATH: rn00062 Fatty acid elongation in mitochondria	butanoyl-CoA	KO: K00626 acetyl-CoA C-acetyltransferase [EC:2.3.1.9]	KO: K00632 acetyl-CoA acyltransferase [EC:2.3.1.16]	KO: K07508 acetyl-CoA acyltransferase 2 [EC:2.3.1.16]	KO: K07509 acetyl-CoA acyltransferase [EC:2.3.1.16]	KO: K07513 acetyl-CoA acyltransferase 1 [EC:2.3.1.16]
R01178	0	Butanoyl-CoA + Acceptor <=> Crotonoyl-CoA + Reduced acceptor	C00136 + C00028 <=> C00877 + C00030	1.3.99.2					butanoyl-CoA
R01179	0	Butanoyl-CoA + Acetate <=> Butanoic acid + Acetyl-CoA	C00136 + C00033 <=> C00246 + C00024	2.8.3.8				PATH: rn00650 Butanoate metabolism	Butanoyl-CoA	KO: K01034 acetate CoA-transferase alpha subunit [EC:2.8.3.8]	KO: K01035 acetate CoA-transferase beta subunit [EC:2.8.3.8]
R01181	0	2-Methylpropanoyl-CoA <=> Butanoyl-CoA	C00630 <=> C00136	5.4.99.13					2-Methylpropanoyl-CoA CoA-carbonylmutase
R01183	0	myo-Inositol + NAD+ <=> 2,4,6/3,5-Pentahydroxycyclohexanone + NADH + H+	C00137 + C00003 <=> C00691 + C00004 + C00080	1.1.1.18				PATH: rn00562 Inositol phosphate metabolism	myo-Inositol	KO: K00010 myo-inositol 2-dehydrogenase [EC:1.1.1.18]
R01195	0	2 Reduced ferredoxin + NADP+ + H+ <=> 2 Oxidized ferredoxin + NADPH	2 C00138 + C00006 + C00080 <=> 2 C00139 + C00005	1.18.1.2					Ferredoxin
R01197	0	2 Reduced ferredoxin + Succinyl-CoA + CO2 + 2 H+ <=> 2 Oxidized ferredoxin + 2-Oxoglutarate + CoA	2 C00138 + C00091 + C00011 + 2 C00080 <=> 2 C00139 + C00026 + C00010	1.2.7.3				PATH: rn00020 Citrate cycle (TCA cycle)	2-oxoglutarate	KO: K00174 2-oxoglutarate ferredoxin oxidoreductase subunit alpha	KO: K00175 2-oxoglutarate ferredoxin oxidoreductase subunit beta	KO: K00176 2-oxoglutarate ferredoxin oxidoreductase subunit delta	KO: K00177 2-oxoglutarate ferredoxin oxidoreductase subunit gamma
R01202	0	N-Acetyl-D-glucosamine + NAD+ + H2O <=> N-Acetyl-D-glucosaminate + NADH + H+	C00140 + C00003 + C00001 <=> C01133 + C00004 + C00080	1.1.1.240					N-Acetyl-D-glucosamine
R01207	0	N-Acetyl-D-glucosamine <=> N-Acetyl-D-mannosamine	C00140 <=> C00645	5.1.3.8				PATH: rn00530 Aminosugars metabolism	N-acetyl-D-glucosamine 2-epimerase	KO: K01787 N-acylglucosamine 2-epimerase [EC:5.1.3.8]
R01212	0	L-Valine + NADP+ + H2O <=> 3-Methyl-2-oxobutanoic acid + NH3 + NADPH + H+	C00183 + C00006 + C00001 <=> C00141 + C00014 + C00005 + C00080	1.4.1.8					L-valine
R01214	0	L-Valine + 2-Oxoglutarate <=> 3-Methyl-2-oxobutanoic acid + L-Glutamate	C00183 + C00026 <=> C00141 + C00025	2.6.1.6	2.6.1.42			PATH: rn00280 Valine, leucine and isoleucine degradation	L-Valine	KO: K00826 branched-chain amino acid aminotransferase [EC:2.6.1.42]
R01216	0	2-Dehydropantoate <=> 3-Methyl-2-oxobutanoic acid + Formaldehyde	C00966 <=> C00141 + C00067	2.1.2.11	4.1.2.12				2-dehydropantoate formaldehyde-lyase
R01218	0	5,10-Methylenetetrahydrofolate + NAD+ <=> 5,10-Methenyltetrahydrofolate + NADH	C00143 + C00003 <=> C00445 + C00004	1.5.1.15				PATH: rn00670 One carbon pool by folate	5,10-methylenetetrahydrofolate	KO: K00295 methylenetetrahydrofolate dehydrogenase (NAD+)
R01220	0	5,10-Methylenetetrahydrofolate + NADP+ <=> 5,10-Methenyltetrahydrofolate + NADPH	C00143 + C00006 <=> C00445 + C00005	1.5.1.5				PATH: rn00630 Glyoxylate and dicarboxylate metabolism	5,10-methylenetetrahydrofolate	KO: K00288 methylenetetrahydrofolate dehydrogenase (NADP+)
R01248	0	L-Proline + NAD+ <=> (S)-1-Pyrroline-5-carboxylate + NADH + H+	C00148 + C00003 <=> C03912 + C00004 + C00080	1.5.1.2				PATH: rn00330 Arginine and proline metabolism	L-Proline	KO: K00286 pyrroline-5-carboxylate reductase [EC:1.5.1.2]
R01251	0	L-Proline + NADP+ <=> (S)-1-Pyrroline-5-carboxylate + NADPH + H+	C00148 + C00006 <=> C03912 + C00005 + C00080	1.5.1.2				PATH: rn00330 Arginine and proline metabolism	L-Proline	KO: K00286 pyrroline-5-carboxylate reductase [EC:1.5.1.2]
R01257	0	(S)-Malate + FAD <=> FADH2 + Oxaloacetate	C00149 + C00016 <=> C01352 + C00036	1.1.99.16				PATH: rn00620 Pyruvate metabolism	(S)-Malate	KO: K00116 malate dehydrogenase (acceptor) [EC:1.1.99.16]
R01258	0	L-Amino acid + NAD+ + H2O <=> 2-Oxo acid + NH3 + NADH + H+	C00151 + C00003 + C00001 <=> C00161 + C00014 + C00004 + C00080	1.4.1.5					L-amino-aicd
R01261	0	L-Alanine + 2-Oxo acid <=> Pyruvate + L-Amino acid	C00041 + C00161 <=> C00022 + C00151	2.6.1.12					L-Alanine
R01265	0	L-Amino acid <=> D-Amino acid	C00151 <=> C00405	5.1.1.10					amino-acid racemase
R01277	0	Hexadecanal + CoA + NAD+ <=> Palmitoyl-CoA + NADH + H+	C00517 + C00010 + C00003 <=> C00154 + C00004 + C00080	1.2.1.42					hexadecanal
R01282	0	Palmitoyl-CoA + Acceptor <=> trans-Hexadec-2-enoyl-CoA + Reduced acceptor	C00154 + C00028 <=> C05272 + C00030
R01292	0	Homocystine + 2 Glutathione <=> 2 L-Homocysteine + Glutathione disulfide	C01817 + 2 C00051 <=> 2 C00155 + C00127	1.8.4.1				PATH: rn00271 Methionine metabolism	Glutathione
R01293	0	4-Hydroxybenzaldehyde + NAD+ + H2O <=> 4-Hydroxybenzoate + NADH + H+	C00633 + C00003 + C00001 <=> C00156 + C00004 + C00080	1.2.1.28	1.2.1.64			PATH: rn00362 Benzoate degradation via hydroxylation	4-hydroxybenzaldehyde	KO: K00141 benzaldehyde dehydrogenase (NAD) [EC:1.2.1.28]
R01294	0	4-Hydroxybenzaldehyde + NADP+ + H2O <=> 4-Hydroxybenzoate + NADPH + H+	C00633 + C00006 + C00001 <=> C00156 + C00005 + C00080	1.2.1.7				PATH: rn00362 Benzoate degradation via hydroxylation	4-Hydroxybenzaldehyde
R01302	0	4-Hydroxybenzoate + Pyruvate <=> Chorismate	C00156 + C00022 <=> C00251	4.1.3.40				PATH: rn00130 Ubiquinone and menaquinone biosynthesis	chorismate pyruvate-lyase (4-hydroxybenzoate-forming)	KO: K03181 chorismate--pyruvate lyase [EC:4.1.3.40]
R01323	0	Acetyl-CoA + Citrate <=> Acetate + (3S)-Citryl-CoA	C00024 + C00158 <=> C00033 + C00566	2.8.3.10					Acetyl-CoA
R01324	0	Citrate <=> Isocitrate	C00158 <=> C00311	4.2.1.3					citrate hydroxymutase	KO: K01681 aconitate hydratase 1 [EC:4.2.1.3]	KO: K01682 aconitate hydratase 2 [EC:4.2.1.3]
R01325	0	Citrate <=> cis-Aconitate + H2O	C00158 <=> C00417 + C00001	4.2.1.3	4.2.1.4			PATH: rn00020 Citrate cycle (TCA cycle)	citrate hydro-lyase (cis-aconitate-forming)	KO: K01681 aconitate hydratase 1 [EC:4.2.1.3]	KO: K01682 aconitate hydratase 2 [EC:4.2.1.3]
R01333	0	Glycolaldehyde + NAD+ + H2O <=> Glycolate + NADH + H+	C00266 + C00003 + C00001 <=> C00160 + C00004 + C00080	1.2.1.21				PATH: rn00630 Glyoxylate and dicarboxylate metabolism	glycolaldehyde	KO: K07248 glycolaldehyde dehydrogenase [EC:1.2.1.21]
R01335	0	Glycolate + Pyruvate <=> 5-Hydroxy-2,4-dioxopentanoate + H2O	C00160 + C00022 <=> C05406 + C00001	3.7.1.-				PATH: rn00053 Ascorbate and aldarate metabolism	5-hydroxy-2,4-dioxopentanoate glycolylhydrolase
R01336	0	Carboxymethyloxysuccinate <=> Fumarate + Glycolate	C03600 <=> C00122 + C00160	4.2.99.12					carboxymethyloxysuccinate glycolate-lyase (fumarate-forming)
R01337	0	2-Oxoaldehyde + NAD+ + H2O <=> 2-Oxo acid + NADH + H+	C00538 + C00003 + C00001 <=> C00161 + C00004 + C00080	1.2.1.23					2-Oxoaldehyde
R01338	0	2-Oxoaldehyde + NADP+ + H2O <=> 2-Oxo acid + NADPH + H+	C00538 + C00006 + C00001 <=> C00161 + C00005 + C00080	1.2.1.49					2-oxoaldehyde
R01339	0	2-Oxo acid + L-Glutamate <=> alpha-Amino acid + 2-Oxoglutarate	C00161 + C00025 <=> C05167 + C00026					PATH: rn00910 Nitrogen metabolism	L-glutamate
R01342	0	alpha-Amino acid + H2O + Acceptor <=> 2-Oxo acid + NH3 + Reduced acceptor	C05167 + C00001 + C00028 <=> C00161 + C00014 + C00030	1.4.99.1				PATH: rn00910 Nitrogen metabolism	D-Amino-acid	KO: K00285 D-amino-acid dehydrogenase [EC:1.4.99.1]
R01343	0	L-Ornithine + 2-Oxo acid <=> L-Glutamate 5-semialdehyde + L-Amino acid	C00077 + C00161 <=> C01165 + C00151	2.6.1.13					L-Ornithine
R01344	0	D-Amino acid + Pyruvate <=> 2-Oxo acid + D-Alanine	C00405 + C00022 <=> C00161 + C00133	2.6.1.21				PATH: rn00473 D-Alanine metabolism	D-alanine
R01346	0	L-Asparagine + 2-Oxo acid <=> 2-Oxosuccinamate + L-Amino acid	C00152 + C00161 <=> C02362 + C00151	2.6.1.14				PATH: rn00252 Alanine and aspartate metabolism	L-Asparagine
R01359	0	Acetoacetyl-CoA + Acetate <=> Acetoacetate + Acetyl-CoA	C00332 + C00033 <=> C00164 + C00024	2.8.3.8				PATH: rn00640 Propanoate metabolism	Acetoacetyl-CoA	KO: K01034 acetate CoA-transferase alpha subunit [EC:2.8.3.8]	KO: K01035 acetate CoA-transferase beta subunit [EC:2.8.3.8]
R01360	0	(S)-3-Hydroxy-3-methylglutaryl-CoA <=> Acetyl-CoA + Acetoacetate	C00356 <=> C00024 + C00164	4.1.3.4				PATH: rn00072 Synthesis and degradation of ketone bodies	(S)-3-hydroxy-3-methylglutaryl-CoA acetoacetate-lyase	KO: K01640 hydroxymethylglutaryl-CoA lyase [EC:4.1.3.4]
R01361	0	(R)-3-Hydroxybutanoate + NAD+ <=> Acetoacetate + NADH + H+	C01089 + C00003 <=> C00164 + C00004 + C00080	1.1.1.30				PATH: rn00072 Synthesis and degradation of ketone bodies	(R)-3-Hydroxybutanoate	KO: K00019 3-hydroxybutyrate dehydrogenase [EC:1.1.1.30]
R01364	0	Acetoacetate + Fumarate <=> 4-Fumarylacetoacetate + H2O	C00164 + C00122 <=> C01061 + C00001	3.7.1.2				PATH: rn00350 Tyrosine metabolism	4-fumarylacetoacetate fumarylhydrolase	KO: K01555 fumarylacetoacetase [EC:3.7.1.2]
R01365	0	Butanoyl-CoA + Acetoacetate <=> Butanoic acid + Acetoacetyl-CoA	C00136 + C00164 <=> C00246 + C00332	2.8.3.9					Butanoyl-CoA
R01370	0	Phenyllactate + NAD+ <=> Phenylpyruvate + NADH + H+	C05607 + C00003 <=> C00166 + C00004 + C00080	1.1.1.222	1.1.1.237			PATH: rn00360 Phenylalanine metabolism	Phenyllactate
R01371	0	Phenyllactate + NADP+ <=> Phenylpyruvate + NADPH + H+	C05607 + C00006 <=> C00166 + C00005 + C00080	1.1.1.222	1.1.1.237			PATH: rn00360 Phenylalanine metabolism	Phenyllactate
R01375	0	L-Glutamine + Phenylpyruvate <=> 2-Oxoglutaramate + L-Phenylalanine	C00064 + C00166 <=> C00940 + C00079	2.6.1.64					L-Glutamine
R01376	0	L-Tryptophan + Phenylpyruvate <=> Indolepyruvate + L-Phenylalanine	C00078 + C00166 <=> C00331 + C00079	2.6.1.28					L-Tryptophan
R01378	0	Phenylpyruvate <=> enol-Phenylpyruvate	C00166 <=> C02763	5.3.2.1				PATH: rn00360 Phenylalanine metabolism	Phenylpyruvate keto-enol-isomerase	KO: K07253 phenylpyruvate tautomerase [EC:5.3.2.1]
R01383	0	UDP-glucuronate + ROH <=> UDP + beta-D-Glucuronoside	C00167 + C01335 <=> C00015 + C03033	2.4.1.17				PATH: rn00040 Pentose and glucuronate interconversions	UDPglucuronate beta-D-glucuronosyltransferase (acceptor-unspecific)	KO: K00699 glucuronosyltransferase [EC:2.4.1.17]
R01385	0	UDP-glucuronate <=> UDP-D-galacturonate	C00167 <=> C00617	5.1.3.6				PATH: rn00500 Starch and sucrose metabolism	UDP-glucuronate 4-epimerase	KO: K08679 UDP-glucuronate 4-epimerase [EC:5.1.3.6]
R01387	0	UDP-glucuronate <=> UDP-L-iduronate	C00167 <=> C02330	5.1.3.12				PATH: rn00520 Nucleotide sugars metabolism	UDP-glucuronate 5'-epimerase	KO: K01789 UDP-glucuronate 5'-epimerase [EC:5.1.3.12]
R01388	0	D-Glycerate + NAD+ <=> Hydroxypyruvate + NADH + H+	C00258 + C00003 <=> C00168 + C00004 + C00080	1.1.1.26	1.1.1.29	1.1.1.81		PATH: rn00260 Glycine, serine and threonine metabolism	D-Glycerate	KO: K00015 glyoxylate reductase [EC:1.1.1.26]	KO: K00018 glycerate dehydrogenase [EC:1.1.1.29]	KO: K00050 hydroxypyruvate reductase [EC:1.1.1.81]
R01392	0	D-Glycerate + NADP+ <=> Hydroxypyruvate + NADPH + H+	C00258 + C00006 <=> C00168 + C00005 + C00080	1.1.1.79	1.1.1.81			PATH: rn00260 Glycine, serine and threonine metabolism	D-Glycerate	KO: K00049 glyoxylate reductase (NADP+) [EC:1.1.1.79]	KO: K00050 hydroxypyruvate reductase [EC:1.1.1.81]
R01400	0	Carbamoyl phosphate <=> Cyclic amidines	C00169 <=> C06059					PATH: rn00910 Nitrogen metabolism
R01403	0	Acyl-[acyl-carrier protein] + NAD+ <=> trans-2,3-Dehydroacyl-[acyl-carrier protein] + NADH + H+	C00173 + C00003 <=> C00693 + C00004 + C00080	1.3.1.9					acyl-[acyl-carrier-protein]
R01404	0	Acyl-[acyl-carrier protein] + NADP+ <=> trans-2,3-Dehydroacyl-[acyl-carrier protein] + NADPH + H+	C00173 + C00006 <=> C00693 + C00005 + C00080	1.3.1.10	1.3.1.39				Acyl-[acyl-carrier protein]
R01410	0	Cyanide + Acetaldehyde + NH3 <=> alpha-Aminopropiononitrile + H2O	C00177 + C00084 + C00014 <=> C05714 + C00001					PATH: rn00460 Cyanoamino acid metabolism
R01413	0	Thymine + Acceptor + H2O <=> 5-Methylbarbiturate + Reduced acceptor	C00178 + C00028 + C00001 <=> C05281 + C00030	1.17.99.4				PATH: rn00240 Pyrimidine metabolism	thymine
R01414	0	5,6-Dihydrothymine + NAD+ <=> Thymine + NADH + H+	C00906 + C00003 <=> C00178 + C00004 + C00080	1.3.1.1				PATH: rn00240 Pyrimidine metabolism	5,6-Dihydrothymine
R01415	0	5,6-Dihydrothymine + NADP+ <=> Thymine + NADPH + H+	C00906 + C00006 <=> C00178 + C00005 + C00080	1.3.1.2				PATH: rn00240 Pyrimidine metabolism	5,6-Dihydrothymine	KO: K00207 dihydropyrimidine dehydrogenase (NADP+) [EC:1.3.1.2]
R01427	0	Benzoate <=> 3-Hydroxybenzoate	C00180 <=> C00587					PATH: rn00362 Benzoate degradation via hydroxylation
R01429	0	D-Xylose + NAD+ <=> D-Xylonolactone + NADH + H+	C00181 + C00003 <=> C02266 + C00004 + C00080	1.1.1.121	1.1.1.175			PATH: rn00040 Pentose and glucuronate interconversions	D-xylose
R01430	0	D-Xylose + NADP+ <=> D-Xylonolactone + NADPH + H+	C00181 + C00006 <=> C02266 + C00005 + C00080	1.1.1.179					D-xylose
R01431	0	Xylitol + NADP+ <=> D-Xylose + NADPH + H+	C00379 + C00006 <=> C00181 + C00005 + C00080	1.1.1.21				PATH: rn00040 Pentose and glucuronate interconversions	Xylitol	KO: K00011 aldehyde reductase [EC:1.1.1.21]
R01432	0	D-Xylose <=> D-Xylulose	C00181 <=> C00310	5.3.1.5				PATH: rn00040 Pentose and glucuronate interconversions	D-xylose aldose-ketose-isomerase	KO: K01805 xylose isomerase [EC:5.3.1.5]
R01434	0	L-Valine + H2O + NAD+ <=> 3-Methyl-2-oxobutanoic acid + NH3 + NADH + H+	C00183 + C00001 + C00003 <=> C00141 + C00014 + C00004 + C00080	1.4.1.9				PATH: rn00290 Valine, leucine and isoleucine biosynthesis	L-Valine	KO: K00263 leucine dehydrogenase [EC:1.4.1.9]
R01438	0	L-Valine <=> (S)-Methylmalonate semialdehyde	C00183 <=> C06002					PATH: rn00640 Propanoate metabolism
R01443	0	Cellobiose + Acceptor <=> Cellobiono-1,5-lactone + Reduced acceptor	C00185 + C00028 <=> C01093 + C00030	1.1.99.18					Cellobiose
R01445	0	Cellobiose <=> D-Glucosyl-D-mannose	C00185 <=> C02964	5.1.3.11					Cellobiose 2-epimerase
R01447	0	(S)-Lactate + Oxaloacetate <=> (S)-Malate + Pyruvate	C00186 + C00036 <=> C00149 + C00022	1.1.99.7				PATH: rn00620 Pyruvate metabolism	(S)-Lactate
R01449	0	Lactoyl-CoA + Propanoate <=> (S)-Lactate + Propanoyl-CoA	C00827 + C00163 <=> C00186 + C00100	2.8.3.1				PATH: rn00640 Propanoate metabolism	lactoyl-CoA	KO: K01026 propionate CoA-transferase [EC:2.8.3.1]
R01450	0	(S)-Lactate <=> (R)-Lactate	C00186 <=> C00256	5.1.2.1				PATH: rn00620 Pyruvate metabolism	lactate racemase
R01467	0	L-Threonine <=> D-Threonine	C00188 <=> C00820	5.1.1.6					Threonine racemase
R01481	0	L-Gulonate + NADP+ <=> D-Glucuronate + NADPH + H+	C00800 + C00006 <=> C00191 + C00005 + C00080	1.1.1.19				PATH: rn00040 Pentose and glucuronate interconversions	L-Gulonate
R01482	0	D-Glucuronate <=> D-Fructuronate	C00191 <=> C00905	5.3.1.12				PATH: rn00040 Pentose and glucuronate interconversions	D-glucuronate aldose-ketose-isomerase	KO: K01812 glucuronate isomerase [EC:5.3.1.12]
R01483	0	D-Glucuronolactone + H2O <=> D-Glucuronate	C02670 + C00001 <=> C00191	3.1.1.19				PATH: rn00053 Ascorbate and aldarate metabolism	D-Glucuronolactone lactonohydrolase
R01486	0	Aromatic aldehyde + NAD+ + H2O <=> Aromatic acid + NADH + H+	C00193 + C00003 + C00001 <=> C00539 + C00004 + C00080	1.2.1.29					aromatic aldehyde
R01487	0	Aromatic primary alcohol + NAD+ <=> Aromatic aldehyde + NADH + H+	C03485 + C00003 <=> C00193 + C00004 + C00080	1.1.1.90					Aromatic alcohol
R01488	0	Aromatic primary alcohol + NADP+ <=> Aromatic aldehyde + NADPH + H+	C03485 + C00006 <=> C00193 + C00005 + C00080	1.1.1.91					Aromatic alcohol
R01513	0	3-Phospho-D-glycerate + NAD+ <=> 3-Phosphonooxypyruvate + NADH + H+	C00197 + C00003 <=> C03232 + C00004 + C00080	1.1.1.95				PATH: rn00260 Glycine, serine and threonine metabolism	3-Phospho-D-glycerate	KO: K00058 D-3-phosphoglycerate dehydrogenase [EC:1.1.1.95]
R01517	0	GTP + 3-Phospho-D-glycerate <=> GDP + 3-Phospho-D-glyceroyl phosphate	C00044 + C00197 <=> C00035 + C00236	2.7.2.10					GTP
R01518	0	2-Phospho-D-glycerate <=> 3-Phospho-D-glycerate	C00631 <=> C00197	5.4.2.1				PATH: rn00010 Glycolysis / Gluconeogenesis	2-Phospho-D-glycerate 2,3-phosphomutase	KO: K01834 phosphoglycerate mutase [EC:5.4.2.1]
R01520	0	beta-D-Glucose + NAD+ <=> D-Glucono-1,5-lactone + NADH + H+	C00221 + C00003 <=> C00198 + C00004 + C00080	1.1.1.47				PATH: rn00030 Pentose phosphate pathway	beta-D-Glucose	KO: K00034 glucose 1-dehydrogenase [EC:1.1.1.47]
R01521	0	beta-D-Glucose + NADP+ <=> D-Glucono-1,5-lactone + NADPH + H+	C00221 + C00006 <=> C00198 + C00005 + C00080	1.1.1.47				PATH: rn00030 Pentose phosphate pathway	beta-D-Glucose	KO: K00034 glucose 1-dehydrogenase [EC:1.1.1.47]
R01524	0	D-Ribitol 5-phosphate + NAD+ <=> D-Ribulose 5-phosphate + NADH + H+	C01068 + C00003 <=> C00199 + C00004 + C00080	1.1.1.137				PATH: rn00040 Pentose and glucuronate interconversions	D-Ribitol-5-phosphate	KO: K05352 ribitol-5-phosphate 2-dehydrogenase [EC:1.1.1.137]
R01525	0	D-Ribitol 5-phosphate + NADP+ <=> D-Ribulose 5-phosphate + NADPH + H+	C01068 + C00006 <=> C00199 + C00005 + C00080	1.1.1.137				PATH: rn00040 Pentose and glucuronate interconversions	D-Ribitol-5-phosphate	KO: K05352 ribitol-5-phosphate 2-dehydrogenase [EC:1.1.1.137]
R01529	0	D-Ribulose 5-phosphate <=> D-Xylulose 5-phosphate	C00199 <=> C00231	5.1.3.1				PATH: rn00030 Pentose phosphate pathway	D-Ribulose-5-phosphate 3-epimerase	KO: K01783 ribulose-phosphate 3-epimerase [EC:5.1.3.1]
R01530	0	D-Arabinose 5-phosphate <=> D-Ribulose 5-phosphate	C01112 <=> C00199	5.3.1.13					D-arabinose-5-phosphate aldose-ketose-isomerase
R01536	0	UDP-N-acetyl-D-galactosamine <=> Glycoprotein	C00203 <=> C00326
R01537	0	UDP-N-acetyl-D-galactosamine <=> Glycolipid	C00203 <=> C05005
R01538	0	D-Gluconic acid <=> 2-Dehydro-3-deoxy-D-gluconate + H2O	C00257 <=> C00204 + C00001	4.2.1.39				PATH: rn00030 Pentose phosphate pathway	D-gluconate hydro-lyase (2-dehydro-3-deoxy-D-gluconate-forming)	KO: K05308 gluconate dehydratase [EC:4.2.1.39]
R01542	0	2-Dehydro-3-deoxy-D-gluconate + NAD+ <=> (4S)-4,6-Dihydroxy-2,5-dioxohexanoate + NADH + H+	C00204 + C00003 <=> C04349 + C00004 + C00080	1.1.1.125	1.1.1.127			PATH: rn00040 Pentose and glucuronate interconversions	2-Dehydro-3-deoxy-D-gluconate	KO: K00065 2-deoxy-D-gluconate 3-dehydrogenase [EC:1.1.1.125]
R01543	0	2-Dehydro-3-deoxy-D-gluconate + NADP+ <=> (4S,5S)-4,5-Dihydroxy-2,6-dioxohexanoate + NADPH + H+	C00204 + C00006 <=> C04471 + C00005 + C00080	1.1.1.126					2-Dehydro-3-deoxy-D-gluconate
R01550	0	Acetone + NADPH + H+ <=> Propan-2-ol + NADP+	C00207 + C00005 + C00080 <=> C01845 + C00006	1.1.1.80				PATH: rn00640 Propanoate metabolism	Propan-2-ol
R01553	0	Acetone cyanohydrin <=> Hydrogen cyanide + Acetone	C02659 <=> C01326 + C00207	4.1.2.37					Acetone-cyanohydrin acetone-lyase (cyanide-forming)
R01557	0	Maltose <=> alpha,alpha-Trehalose	C00208 <=> C01083	5.4.99.16				PATH: rn00500 Starch and sucrose metabolism	Maltose alpha-D-glucosylmutase	KO: K05343 maltose alpha-D-glucosyltransferase [EC:5.4.99.16]
R01559	0	Succinyl-CoA + Oxalate <=> Succinate + Oxalyl-CoA	C00091 + C00209 <=> C00042 + C00313	2.8.3.2				PATH: rn00630 Glyoxylate and dicarboxylate metabolism	Succinyl-CoA
R01561	0	Adenosine + Orthophosphate <=> Adenine + alpha-D-Ribose 1-phosphate	C00212 + C00009 <=> C00147 + C00620	2.4.2.1				PATH: rn00230 Purine metabolism	Adenosine	KO: K03783 purine-nucleoside phosphorylase [EC:2.4.2.1]	KO: K03784 purine-nucleoside phosphorylase [EC:2.4.2.1]
R01571	0	AMP + Thymidine <=> Adenosine + dTMP	C00020 + C00214 <=> C00212 + C00364	2.7.1.114					AMP
R01574	0	D-Arabinose + NAD+ <=> D-Arabinono-1,4-lactone + NADH + H+	C00216 + C00003 <=> C00652 + C00004 + C00080	1.1.1.116	1.1.1.117				D-Arabinose
R01575	0	D-Arabinose + NADP+ <=> D-Arabinono-1,4-lactone + NADPH + H+	C00216 + C00006 <=> C00652 + C00005 + C00080	1.1.1.117					D-Arabinose
R01576	0	3-Deoxy-D-manno-octulosonate <=> Pyruvate + D-Arabinose	C01187 <=> C00022 + C00216	4.1.2.23					3-deoxy-D-manno-octulosonate D-arabinose-lyase (pyruvate-forming)
R01577	0	D-Arabinose <=> D-Ribulose	C00216 <=> C00309	5.3.1.3					D-arabinose aldose-ketose-isomerase
R01578	0	D-Glutamate + Peptide <=> D-Glutamyl-peptide	C00217 + C00012 <=> C02671					PATH: rn00471 D-Glutamine and D-glutamate metabolism
R01580	0	Pyridoxamine phosphate + 2-Oxoglutarate <=> Pyridoxal phosphate + D-Glutamate	C00647 + C00026 <=> C00018 + C00217	2.6.1.54				PATH: rn00750 Vitamin B6 metabolism	Pyridoxamine-5'-phosphate
R01582	0	D-Phenylalanine + 2-Oxoglutarate <=> Phenylpyruvate + D-Glutamate	C02265 + C00026 <=> C00166 + C00217	2.6.1.21				PATH: rn00360 Phenylalanine metabolism	D-Phenylalanine	KO: K00824 D-alanine transaminase [EC:2.6.1.21]
R01584	0	N-Methyl-L-alanine + H2O + NADP+ <=> Pyruvate + Methylamine + NADPH + H+	C02721 + C00001 + C00006 <=> C00022 + C00218 + C00005 + C00080	1.4.1.17					N-methyl-L-alanine
R01602	0	alpha-D-Glucose <=> beta-D-Glucose	C00267 <=> C00221	5.1.3.3				PATH: rn00010 Glycolysis / Gluconeogenesis	D-Glucose 1-epimerase	KO: K01785 aldose 1-epimerase [EC:5.1.3.3]
R01604	0	3-Oxopropanoate + NAD+ + H2O <=> Malonate + NADH + H+	C00222 + C00003 + C00001 <=> C00383 + C00004 + C00080	1.2.1.15				PATH: rn00410 beta-Alanine metabolism	3-Oxopropanoate
R01608	0	3-Hydroxypropanoate + NAD+ <=> 3-Oxopropanoate + NADH + H+	C01013 + C00003 <=> C00222 + C00004 + C00080	1.1.1.59				PATH: rn00410 beta-Alanine metabolism	3-hydroxypropanoate
R01611	0	3-Oxopropanoate <=> Propynoate + H2O	C00222 <=> C00804 + C00001	4.2.1.27				PATH: rn00410 beta-Alanine metabolism	3-Oxopropanoate hydro-lyase
R01619	0	Adenylyl sulfate + NH3 <=> Adenosine 5'-phosphoramidate + Sulfate	C00224 + C00014 <=> C03851 + C00059	2.7.7.51					Adenylyl-sulfate
R01627	0	3-Dehydroshikimate <=> 3,4-Dihydroxybenzoate + H2O	C02637 <=> C00230 + C00001	4.2.1.-				PATH: rn00400 Phenylalanine, tyrosine and tryptophan biosynthesis	3-Dehydroshikimate hydro-lyase	KO: K09483 3-dehydroshikimate dehydratase [EC:4.2.1.-]
R01637	0	3,4-Dihydroxybenzoate <=> Gallate	C00230 <=> C01424					PATH: rn00362 Benzoate degradation via hydroxylation
R01641	0	Sedoheptulose 7-phosphate + D-Glyceraldehyde 3-phosphate <=> D-Ribose 5-phosphate + D-Xylulose 5-phosphate	C05382 + C00118 <=> C00117 + C00231	2.2.1.1				PATH: rn00030 Pentose phosphate pathway	Sedoheptulose-7-phosphate	KO: K00615 transketolase [EC:2.2.1.1]
R01644	0	4-Hydroxybutanoic acid + NAD+ <=> Succinate semialdehyde + NADH + H+	C00989 + C00003 <=> C00232 + C00004 + C00080	1.1.1.61				PATH: rn00650 Butanoate metabolism	4-Hydroxybutanoate	KO: K00043 4-hydroxybutyrate dehydrogenase [EC:1.1.1.61]
R01648	0	4-Aminobutanoate + 2-Oxoglutarate <=> Succinate semialdehyde + L-Glutamate	C00334 + C00026 <=> C00232 + C00025	2.6.1.19				PATH: rn00251 Glutamate metabolism	4-Aminobutanoate	KO: K00823 4-aminobutyrate aminotransferase [EC:2.6.1.19]
R01650	0	Succinate semialdehyde + Cyanide + NH3 <=> gamma-Amino-gamma-cyanobutanoate + H2O	C00232 + C00177 + C00014 <=> C05715 + C00001					PATH: rn00460 Cyanoamino acid metabolism
R01655	0	5,10-Methenyltetrahydrofolate + H2O <=> 10-Formyltetrahydrofolate + H+	C00445 + C00001 <=> C00234 + C00080	3.5.4.9				PATH: rn00630 Glyoxylate and dicarboxylate metabolism	5,10-Methenyltetrahydrofolate 5-hydrolase (decyclizing)	KO: K01491 methenyltetrahydrofolate cyclohydrolase [EC:3.5.4.9]
R01660	0	3-Phospho-D-glyceroyl phosphate + D-Glucose 1-phosphate <=> 3-Phospho-D-glycerate + alpha-D-Glucose 1,6-bisphosphate	C00236 + C00103 <=> C00197 + C01231	2.7.1.106				PATH: rn00500 Starch and sucrose metabolism	3-phospho-D-glyceroyl-phosphate	KO: K11809 glucose-1,6-bisphosphate synthase [EC:2.7.1.106]
R01662	0	3-Phospho-D-glyceroyl phosphate <=> 2,3-Bisphospho-D-glycerate	C00236 <=> C01159	5.4.2.1	5.4.2.4			PATH: rn00010 Glycolysis / Gluconeogenesis	3-phospho-D-glycerate 1,2-phosphomutase	KO: K01837 bisphosphoglycerate mutase [EC:5.4.2.4 5.4.2.1 3.1.3.13]
R01683	0	Tauropine + NAD+ + H2O <=> Taurine + Pyruvate + NADH + H+	C01616 + C00003 + C00001 <=> C00245 + C00022 + C00004 + C00080	1.5.1.23					tauropine
R01684	0	Taurine + 2-Oxoglutarate <=> Sulfoacetaldehyde + L-Glutamate	C00245 + C00026 <=> C00593 + C00025	2.6.1.55					Taurine
R01686	0	Taurine + L-Arginine <=> Taurocyamine + L-Ornithine	C00245 + C00062 <=> C01959 + C00077	2.1.4.1				PATH: rn00430 Taurine and hypotaurine metabolism	L-arginine
R01689	0	Butanoic acid + NAD+ <=> 2-Butenoate + NADH + H+	C00246 + C00003 <=> C01771 + C00004 + C00080	1.3.1.31					butanoate
R01694	0	L-Sorbose + NADP+ <=> 5-Dehydro-D-fructose + NADPH + H+	C00247 + C00006 <=> C00273 + C00005 + C00080	1.1.1.123					L-Sorbose
R01696	0	L-Sorbose + Acceptor <=> 5-Dehydro-D-fructose + Reduced acceptor	C00247 + C00028 <=> C00273 + C00030	1.1.99.12					L-Sorbose
R01697	0	D-Sorbitol + Acceptor <=> L-Sorbose + Reduced acceptor	C00794 + C00028 <=> C00247 + C00030	1.1.99.21					D-Sorbitol
R01698	0	Dihydrolipoamide + NAD+ <=> Lipoamide + NADH + H+	C00579 + C00003 <=> C00248 + C00004 + C00080	1.8.1.4					Dihydrolipoamide	KO: K00382 dihydrolipoamide dehydrogenase [EC:1.8.1.4]
R01704	0	Hexadecanal + NAD+ + H2O <=> Hexadecanoic acid + NADH + H+	C00517 + C00003 + C00001 <=> C00249 + C00004 + C00080	1.2.1.48				PATH: rn00071 Fatty acid metabolism	Palmitaldehyde
R01707	0	Pyridoxal + NAD+ <=> 4-Pyridoxolactone + NADH + H+	C00250 + C00003 <=> C00971 + C00004 + C00080	1.1.1.107				PATH: rn00750 Vitamin B6 metabolism	Pyridoxal
R01708	0	Pyridoxine + NADP+ <=> Pyridoxal + NADPH + H+	C00314 + C00006 <=> C00250 + C00005 + C00080	1.1.1.65				PATH: rn00750 Vitamin B6 metabolism	Pyridoxine	KO: K05275 pyridoxine 4-dehydrogenase [EC:1.1.1.65]
R01712	0	Pyridoxamine + Pyruvate <=> Pyridoxal + L-Alanine	C00534 + C00022 <=> C00250 + C00041	2.6.1.30				PATH: rn00750 Vitamin B6 metabolism	Pyridoxamine
R01713	0	Pyridoxamine + Oxaloacetate <=> Pyridoxal + L-Aspartate	C00534 + C00036 <=> C00250 + C00049	2.6.1.31				PATH: rn00750 Vitamin B6 metabolism	Pyridoxamine
R01715	0	Chorismate <=> Prephenate	C00251 <=> C00254	5.4.99.5				PATH: rn00400 Phenylalanine, tyrosine and tryptophan biosynthesis	Chorismate pyruvatemutase	KO: K01850 chorismate mutase [EC:5.4.99.5]	KO: K04092 chorismate mutase [EC:5.4.99.5]	KO: K04093 chorismate mutase [EC:5.4.99.5]	KO: K04516 chorismate mutase [EC:5.4.99.5]	KO: K06208 chorismate mutase [EC:5.4.99.5]	KO: K06209 chorismate mutase [EC:5.4.99.5]
R01717	0	Chorismate <=> Isochorismate	C00251 <=> C00885	5.4.4.2				PATH: rn00130 Ubiquinone and menaquinone biosynthesis	Chorismate hydroxymutase	KO: K01851 salicylate biosynthesis isochorismate synthase	KO: K02361 isochorismate synthase [EC:5.4.4.2]	KO: K02552 menaquinone-specific isochorismate synthase [EC:5.4.4.2]
R01725	0	Nicotinate <=> 2-Methyleneglutarate	C00253 <=> C02930					PATH: rn00660 C5-Branched dibasic acid metabolism
R01728	0	Prephenate + NAD+ <=> 3-(4-Hydroxyphenyl)pyruvate + CO2 + NADH + H+	C00254 + C00003 <=> C01179 + C00011 + C00004 + C00080	1.3.1.12				PATH: rn00400 Phenylalanine, tyrosine and tryptophan biosynthesis	Prephenate	KO: K00210 prephenate dehydrogenase [EC:1.3.1.12]	KO: K04517 prephenate dehydrogenase [EC:1.3.1.12]
R01730	0	Prephenate + NADP+ <=> 3-(4-Hydroxyphenyl)pyruvate + CO2 + NADPH + H+	C00254 + C00006 <=> C01179 + C00011 + C00005 + C00080	1.3.1.13				PATH: rn00400 Phenylalanine, tyrosine and tryptophan biosynthesis	Prephenate	KO: K00211 prephenate dehydrogenase (NADP+) [EC:1.3.1.13]
R01735	0	(R)-Lactaldehyde + NAD+ + H2O <=> (R)-Lactate + NADH + H+	C00937 + C00003 + C00001 <=> C00256 + C00004 + C00080	1.2.1.23				PATH: rn00620 Pyruvate metabolism	(R)-Lactaldehyde
R01738	0	D-Gluconic acid + NAD+ <=> 5-Dehydro-D-gluconate + NADH + H+	C00257 + C00003 <=> C01062 + C00004 + C00080	1.1.1.69					D-Gluconate
R01739	0	D-Gluconic acid + NADP+ <=> 2-Keto-D-gluconic acid + NADPH + H+	C00257 + C00006 <=> C06473 + C00005 + C00080	1.1.1.215				PATH: rn00030 Pentose phosphate pathway	D-gluconate	KO: K00090 gluconate 2-dehydrogenase [EC:1.1.1.215]
R01740	0	D-Gluconic acid + NADP+ <=> 5-Dehydro-D-gluconate + NADPH + H+	C00257 + C00006 <=> C01062 + C00005 + C00080	1.1.1.69					D-Gluconate
R01742	0	D-Gluconic acid + Acceptor <=> 2-Keto-D-gluconic acid + Reduced acceptor	C00257 + C00028 <=> C06473 + C00030	1.1.99.3					D-Gluconate
R01745	0	D-Glycerate + NAD+ <=> 2-Hydroxy-3-oxopropanoate + NADH + H+	C00258 + C00003 <=> C01146 + C00004 + C00080	1.1.1.60				PATH: rn00630 Glyoxylate and dicarboxylate metabolism	(R)-Glycerate	KO: K00042 2-hydroxy-3-oxopropionate reductase [EC:1.1.1.60]
R01747	0	D-Glycerate + NADP+ <=> 2-Hydroxy-3-oxopropanoate + NADPH + H+	C00258 + C00006 <=> C01146 + C00005 + C00080	1.1.1.60				PATH: rn00630 Glyoxylate and dicarboxylate metabolism	(R)-Glycerate	KO: K00042 2-hydroxy-3-oxopropionate reductase [EC:1.1.1.60]
R01749	0	D-Glycerate + NAD+ + CO2 <=> 2-Hydroxy-3-oxosuccinate + NADH + H+	C00258 + C00003 + C00011 <=> C03459 + C00004 + C00080	1.1.1.92				PATH: rn00630 Glyoxylate and dicarboxylate metabolism	D-Glycerate
R01750	0	D-Glycerate + NADP+ + CO2 <=> 2-Hydroxy-3-oxosuccinate + NADPH + H+	C00258 + C00006 + C00011 <=> C03459 + C00005 + C00080	1.1.1.92				PATH: rn00630 Glyoxylate and dicarboxylate metabolism	D-Glycerate
R01752	0	D-Glyceraldehyde + NAD+ + H2O <=> D-Glycerate + NADH + H+	C00577 + C00003 + C00001 <=> C00258 + C00004 + C00080	1.2.1.3				PATH: rn00561 Glycerolipid metabolism	D-Glyceraldehyde	KO: K00128 aldehyde dehydrogenase (NAD+) [EC:1.2.1.3]
R01757	0	L-Arabinose + NAD+ <=> L-Arabinono-1,4-lactone + NADH + H+	C00259 + C00003 <=> C01114 + C00004 + C00080	1.1.1.46				PATH: rn00053 Ascorbate and aldarate metabolism	L-Arabinose
R01758	0	L-Arabitol + NAD+ <=> L-Arabinose + NADH + H+	C00532 + C00003 <=> C00259 + C00004 + C00080	1.1.1.21				PATH: rn00040 Pentose and glucuronate interconversions	L-Arabitol	KO: K00011 aldehyde reductase [EC:1.1.1.21]
R01759	0	L-Arabitol + NADP+ <=> L-Arabinose + NADPH + H+	C00532 + C00006 <=> C00259 + C00005 + C00080	1.1.1.21				PATH: rn00040 Pentose and glucuronate interconversions	L-Arabitol	KO: K00011 aldehyde reductase [EC:1.1.1.21]
R01761	0	L-Arabinose <=> L-Ribulose	C00259 <=> C00508	5.3.1.4				PATH: rn00040 Pentose and glucuronate interconversions	L-Arabinose aldose-ketose-isomerase	KO: K01804 L-arabinose isomerase [EC:5.3.1.4]
R01766	0	L-threo-3-Phenylserine <=> Glycine + Benzaldehyde	C03290 <=> C00037 + C00261	4.1.2.26					L-threo-3-Phenylserine benzaldehyde-lyase (glycine-forming)
R01767	0	Mandelonitrile <=> Cyanide + Benzaldehyde	C00561 <=> C00177 + C00261	4.1.2.10					Mandelonitrile benzaldehyde-lyase (cyanide-forming)
R01773	0	L-Homoserine + NAD+ <=> L-Aspartate 4-semialdehyde + NADH + H+	C00263 + C00003 <=> C00441 + C00004 + C00080	1.1.1.3				PATH: rn00260 Glycine, serine and threonine metabolism	L-Homoserine	KO: K00003 homoserine dehydrogenase [EC:1.1.1.3]
R01775	0	L-Homoserine + NADP+ <=> L-Aspartate 4-semialdehyde + NADPH + H+	C00263 + C00006 <=> C00441 + C00005 + C00080	1.1.1.3				PATH: rn00260 Glycine, serine and threonine metabolism	L-Homoserine	KO: K00003 homoserine dehydrogenase [EC:1.1.1.3]
R01776	0	Acetyl-CoA + L-Homoserine <=> CoA + O-Acetyl-L-homoserine	C00024 + C00263 <=> C00010 + C01077	2.3.1.31				PATH: rn00271 Methionine metabolism	Acetyl-CoA	KO: K00641 homoserine O-acetyltransferase [EC:2.3.1.31]
R01777	0	Succinyl-CoA + L-Homoserine <=> CoA + O-Succinyl-L-homoserine	C00091 + C00263 <=> C00010 + C01118	2.3.1.46				PATH: rn00271 Methionine metabolism	Succinyl-CoA	KO: K00651 homoserine O-succinyltransferase [EC:2.3.1.46]
R01778	0	(3S)-3-Hydroxyacyl-CoA + NAD+ <=> 3-Oxoacyl-CoA + NADH + H+	C00640 + C00003 <=> C00264 + C00004 + C00080	1.1.1.35	1.1.1.211				(3S)-3-Hydroxyacyl-CoA
R01779	0	(3R)-3-Hydroxyacyl-CoA + NADP+ <=> 3-Oxoacyl-CoA + NADPH + H+	C01086 + C00006 <=> C00264 + C00005 + C00080	1.1.1.36					(3R)-3-Hydroxyacyl-CoA
R01780	0	Succinyl-CoA + 3-Oxo acid <=> Succinate + 3-Oxoacyl-CoA	C00091 + C01656 <=> C00042 + C00264	2.8.3.5					Succinyl-CoA
R01781	0	Ethylene glycol + NAD+ <=> Glycolaldehyde + NADH + H+	C01380 + C00003 <=> C00266 + C00004 + C00080	1.1.1.77				PATH: rn00630 Glyoxylate and dicarboxylate metabolism	1,2-Ethanediol	KO: K00048 lactaldehyde reductase [EC:1.1.1.77]
R01782	0	2-Dehydro-3-deoxy-D-xylonate <=> Pyruvate + Glycolaldehyde	C03826 <=> C00022 + C00266	4.1.2.28				PATH: rn00040 Pentose and glucuronate interconversions	2-dehydro-3-deoxy-D-pentonate glycolaldehyde-lyase
R01784	0	2-Dehydro-3-deoxy-L-arabinonate <=> Pyruvate + Glycolaldehyde	C00684 <=> C00022 + C00266	4.1.2.18					2-dehydro-3-deoxy-L-pentonate glycolaldehyde-lyase
R01785	0	L-Xylulose 1-phosphate <=> Glycerone phosphate + Glycolaldehyde	C06441 <=> C00111 + C00266	4.1.2.19				PATH: rn00040 Pentose and glucuronate interconversions	L-xylulose 1-phosphate glycolaldehyde-lyase	KO: K01629 rhamnulose-1-phosphate aldolase [EC:4.1.2.19]
R01787	0	D-Sorbitol + NADP+ <=> alpha-D-Glucose + NADPH + H+	C00794 + C00006 <=> C00267 + C00005 + C00080	1.1.1.21				PATH: rn00051 Fructose and mannose metabolism	D-Glucitol	KO: K00011 aldehyde reductase [EC:1.1.1.21]
R01793	0	Dihydrobiopterin + NADH + H+ <=> Tetrahydrobiopterin + NAD+	C00268 + C00004 + C00080 <=> C00272 + C00003	1.5.1.34				PATH: rn00790 Folate biosynthesis	5,6,7,8-tetrahydrobiopterin	KO: K00357 dihydropteridine reductase [EC:1.5.1.34]
R01794	0	Dihydrobiopterin + NADPH + H+ <=> Tetrahydrobiopterin + NADP+	C00268 + C00005 + C00080 <=> C00272 + C00006	1.5.1.34				PATH: rn00790 Folate biosynthesis	5,6,7,8-tetrahydrobiopterin	KO: K00357 dihydropteridine reductase [EC:1.5.1.34]
R01811	0	N-Acetylneuraminate <=> N-Acetyl-D-mannosamine + Pyruvate	C00270 <=> C00645 + C00022	4.1.3.3				PATH: rn00530 Aminosugars metabolism	N-Acetylneuraminate pyruvate-lyase (N-acetyl-D-mannosamine-forming)	KO: K01639 N-acetylneuraminate lyase [EC:4.1.3.3]
R01812	0	Tetrahydrobiopterin + 2 NADP+ <=> Biopterin + 2 NADPH + 2 H+	C00272 + 2 C00006 <=> C06313 + 2 C00005 + 2 C00080	1.5.1.33					5,6,7,8-Tetrahydrobiopterin
R01817	0	D-Mannitol 1-phosphate + NADP+ <=> D-Mannose 6-phosphate + NADPH + H+	C00644 + C00006 <=> C00275 + C00005 + C00080	1.1.1.224					D-mannitol-1-phosphate
R01818	0	D-Mannose 6-phosphate <=> D-Mannose 1-phosphate	C00275 <=> C00636	5.4.2.8				PATH: rn00051 Fructose and mannose metabolism	D-Mannose 6-phosphate 1,6-phosphomutase	KO: K01840 phosphomannomutase [EC:5.4.2.8]
R01819	0	D-Mannose 6-phosphate <=> beta-D-Fructose 6-phosphate	C00275 <=> C05345	5.3.1.8				PATH: rn00051 Fructose and mannose metabolism	D-mannose-6-phosphate aldose-ketose-isomerase	KO: K01809 mannose-6-phosphate isomerase [EC:5.3.1.8]
R01821	0	Amylose + Orthophosphate <=> Amylose + D-Glucose 1-phosphate	C00718 + C00009 <=> C00718 + C00103	2.4.1.1					1,4-alpha-D-Glucan
R01824	0	Amylose <=> 1-alpha-D-{(1,4)-alpha-D-Glucosyl}(n-1)-alpha-D-glucopyranoside	C00718 <=> C06400	5.4.99.15					1,4-alpha-D-Glucan 1-alpha-D-glucosylmutase
R01825	0	D-Erythrose 4-phosphate + NAD+ + H2O <=> 4-Phospho-D-erythronate + NADH + H+	C00279 + C00003 + C00001 <=> C03393 + C00004 + C00080	1.2.1.72				PATH: rn00750 Vitamin B6 metabolism	D-erythrose 4-phosphate	KO: K03472 D-erythrose 4-phosphate dehydrogenase [EC:1.2.1.72]
R01827	0	Sedoheptulose 7-phosphate + D-Glyceraldehyde 3-phosphate <=> D-Erythrose 4-phosphate + beta-D-Fructose 6-phosphate	C05382 + C00118 <=> C00279 + C05345	2.2.1.2				PATH: rn00030 Pentose phosphate pathway	sedoheptulose-7-phosphate	KO: K00616 transaldolase [EC:2.2.1.2]
R01830	0	beta-D-Fructose 6-phosphate + D-Glyceraldehyde 3-phosphate <=> D-Erythrose 4-phosphate + D-Xylulose 5-phosphate	C05345 + C00118 <=> C00279 + C00231	2.2.1.1				PATH: rn00030 Pentose phosphate pathway	beta-D-Fructose 6-phosphate	KO: K00615 transketolase [EC:2.2.1.1]
R01836	0	Testosterone + NAD+ <=> Androst-4-ene-3,17-dione + NADH + H+	C00535 + C00003 <=> C00280 + C00004 + C00080	1.1.1.51	1.1.1.63	1.1.1.239		PATH: rn00150 Androgen and estrogen metabolism	Testosterone	KO: K05296 3(or 17)beta-hydroxysteroid dehydrogenase [EC:1.1.1.51]
R01838	0	Testosterone + NADP+ <=> Androst-4-ene-3,17-dione + NADPH + H+	C00535 + C00006 <=> C00280 + C00005 + C00080	1.1.1.51	1.1.1.64			PATH: rn00150 Androgen and estrogen metabolism	Testosterone	KO: K05296 3(or 17)beta-hydroxysteroid dehydrogenase [EC:1.1.1.51]	KO: K10207 testosterone 17beta-dehydrogenase (NADP+) [EC:1.1.1.64]
R01842	0	Androst-4-ene-3,17-dione + Reduced flavoprotein + Oxygen <=> 7alpha-Hydroxyandrost-4-ene-3,17-dione + Oxidized flavoprotein + H2O	C00280 + C03024 + C00007 <=> C05296 + C03161 + C00001					PATH: rn00150 Androgen and estrogen metabolism	Androstenedione 7alpha-hydroxylase
R01850	0	Acetyl-CoA + Hydrogen sulfide <=> CoA + Thioacetate	C00024 + C00283 <=> C00010 + C01857	2.3.1.10					acetyl-CoA
R01851	0	Methanethiol + Oxygen + H2O <=> Hydrogen sulfide + Formaldehyde + H2O2	C00409 + C00007 + C00001 <=> C00283 + C00067 + C00027	1.8.3.4					Methanethiol
R01853	0	RCH2NH2 + H2O + Oxygen <=> Aldehyde + NH3 + H2O2	C00375 + C00001 + C00007 <=> C00071 + C00014 + C00027	1.4.3.4	1.4.3.21				RCH2NH2
R01854	0	RCH2NH2 + H2O + Acceptor <=> Aldehyde + NH3 + Reduced acceptor	C00375 + C00001 + C00028 <=> C00071 + C00014 + C00030	1.4.99.3	1.4.99.4				RCH2NH2
R01857	0	ATP + dGDP <=> ADP + dGTP	C00002 + C00361 <=> C00008 + C00286	2.7.4.6				PATH: rn00230 Purine metabolism	ATP	KO: K00940 nucleoside-diphosphate kinase [EC:2.7.4.6]
R01863	0	Inosine + Orthophosphate <=> Hypoxanthine + alpha-D-Ribose 1-phosphate	C00294 + C00009 <=> C00262 + C00620	2.4.2.1	2.4.2.15			PATH: rn00230 Purine metabolism	inosine	KO: K03783 purine-nucleoside phosphorylase [EC:2.4.2.1]	KO: K03784 purine-nucleoside phosphorylase [EC:2.4.2.1]
R01866	0	(S)-Dihydroorotate + NADP+ <=> Orotate + NADPH + H+	C00337 + C00006 <=> C00295 + C00005 + C00080	1.3.1.15					(S)-dihydroorotate
R01868	0	(S)-Dihydroorotate + Quinone <=> Orotate + Hydroquinone	C00337 + C15602 <=> C00295 + C15603	1.3.5.2					(S)-dihydroorotate	KO: K00254 dihydroorotate dehydrogenase [EC:1.3.5.2]
R01869	0	(S)-Dihydroorotate + NAD+ <=> Orotate + H+ + NADH	C00337 + C00003 <=> C00295 + C00080 + C00004	1.3.1.14				PATH: rn00240 Pyrimidine metabolism	(S)-dihydroorotate
R01870	0	Orotidine 5'-phosphate + Diphosphate <=> Orotate + 5-Phospho-alpha-D-ribose 1-diphosphate	C01103 + C00013 <=> C00295 + C00119	2.4.2.10				PATH: rn00240 Pyrimidine metabolism	Orotidine-5'-phosphate	KO: K00762 orotate phosphoribosyltransferase [EC:2.4.2.10]
R01872	0	Quinate + NAD+ <=> 3-Dehydroquinate + NADH + H+	C00296 + C00003 <=> C00944 + C00004 + C00080	1.1.1.24	1.1.1.282			PATH: rn00400 Phenylalanine, tyrosine and tryptophan biosynthesis	L-quinate	KO: K05887 quinate/shikimate dehydrogenase [EC:1.1.1.282]	KO: K09484 quinate dehydrogenase [EC:1.1.1.24]
R01873	0	Quinate + PQQ <=> PQQH2 + 3-Dehydroquinate	C00296 + C00113 <=> C01359 + C00944	1.1.99.25				PATH: rn00400 Phenylalanine, tyrosine and tryptophan biosynthesis	Quinate	KO: K05358 quinate dehydrogenase (pyrroloquinoline-quinone)
R01875	0	Thiosulfate + 2 Glutathione + H+ <=> Sulfite + Glutathione disulfide + Hydrogen sulfide	C00320 + 2 C00051 + C00080 <=> C00094 + C00127 + C00283	2.8.1.3				PATH: rn00480 Glutathione metabolism	Thiosulfate
R01876	0	Uridine + Orthophosphate <=> Uracil + alpha-D-Ribose 1-phosphate	C00299 + C00009 <=> C00106 + C00620	2.4.2.3				PATH: rn00240 Pyrimidine metabolism	Uridine	KO: K00757 uridine phosphorylase [EC:2.4.2.3]
R01881	0	ATP + Creatine <=> ADP + Phosphocreatine	C00002 + C00300 <=> C00008 + C02305	2.7.3.2				PATH: rn00330 Arginine and proline metabolism	ATP	KO: K00933 creatine kinase [EC:2.7.3.2]
R01884	0	Creatinine + H2O <=> Creatine	C00791 + C00001 <=> C00300	3.5.2.10				PATH: rn00330 Arginine and proline metabolism	Creatinine amidohydrolase	KO: K01470 creatinine amidohydrolase [EC:3.5.2.10]
R01895	0	Ribitol + NAD+ <=> D-Ribulose + NADH + H+	C00474 + C00003 <=> C00309 + C00004 + C00080	1.1.1.56				PATH: rn00040 Pentose and glucuronate interconversions	Ribitol	KO: K00039 ribitol 2-dehydrogenase [EC:1.1.1.56]
R01896	0	Xylitol + NAD+ <=> D-Xylulose + NADH + H+	C00379 + C00003 <=> C00310 + C00004 + C00080	1.1.1.9				PATH: rn00040 Pentose and glucuronate interconversions	Xylitol	KO: K05351 D-xylulose reductase [EC:1.1.1.9]
R01898	0	D-Xylulose <=> D-Lyxose	C00310 <=> C00476	5.3.1.15				PATH: rn00040 Pentose and glucuronate interconversions	D-Lyxose aldose-ketose-isomerase
R01899	0	Isocitrate + NADP+ <=> Oxalosuccinate + NADPH + H+	C00311 + C00006 <=> C05379 + C00005 + C00080	1.1.1.42				PATH: rn00020 Citrate cycle (TCA cycle)	Isocitrate	KO: K00031 isocitrate dehydrogenase [EC:1.1.1.42]
R01900	0	Isocitrate <=> cis-Aconitate + H2O	C00311 <=> C00417 + C00001	4.2.1.3				PATH: rn00020 Citrate cycle (TCA cycle)	isocitrate hydro-lyase (cis-aconitate-forming)	KO: K01681 aconitate hydratase 1 [EC:4.2.1.3]	KO: K01682 aconitate hydratase 2 [EC:4.2.1.3]
R01903	0	L-Arabitol + NAD+ <=> L-Xylulose + NADH + H+	C00532 + C00003 <=> C00312 + C00004 + C00080	1.1.1.12				PATH: rn00040 Pentose and glucuronate interconversions	L-arabinitol
R01904	0	Xylitol + NADP+ <=> L-Xylulose + NADPH + H+	C00379 + C00006 <=> C00312 + C00005 + C00080	1.1.1.10				PATH: rn00040 Pentose and glucuronate interconversions	Xylitol	KO: K03331 L-xylulose reductase [EC:1.1.1.10]
R01906	0	L-Xylulose <=> L-Lyxose	C00312 <=> C01508	5.3.1.-				PATH: rn00040 Pentose and glucuronate interconversions	L-lyxose aldose-ketose-isomerase	KO: K01820
R01919	0	Putrescine + Spermidine <=> Homospermidine + 1,3-Diaminopropane	C00134 + C00315 <=> C06366 + C00986	2.5.1.44	2.5.1.45				Spermidine
R01921	0	(S)-Carnitine + NAD+ <=> 3-Dehydrocarnitine + NADH + H+	C15025 + C00003 <=> C02636 + C00004 + C00080	1.1.1.254					(S)-Carnitine
R01925	0	L-Carnitine <=> 4-(Trimethylammonio)but-2-enoate + H2O	C00318 <=> C04114 + C00001	4.2.1.89					L-carnitine hydro-lyase [4-(trimethylammonio)but-2-enoate-forming]
R01931	0	Thiosulfate + Cyanide <=> Sulfite + Thiocyanate	C00320 + C00177 <=> C00094 + C01755	2.8.1.1					thiosulfate
R01932	0	2-Oxoadipate + NADH + H+ <=> 2-Hydroxyadipate + NAD+	C00322 + C00004 + C00080 <=> C02360 + C00003	1.1.1.172					2-hydroxyadipate
R01934	0	Homoisocitrate + NAD+ <=> 2-Oxoadipate + CO2 + NADH + H+	C05662 + C00003 <=> C00322 + C00011 + C00004 + C00080	1.1.1.87	1.1.1.286				(1R,2S)-1-hydroxybutane-1,2,4-tricarboxylate
R01939	0	L-2-Aminoadipate + 2-Oxoglutarate <=> 2-Oxoadipate + L-Glutamate	C00956 + C00026 <=> C00322 + C00025	2.6.1.39				PATH: rn00300 Lysine biosynthesis	L-2-Aminoadipate	KO: K00825 2-aminoadipate transaminase [EC:2.6.1.39]	KO: K00838 aromatic amino acid aminotransferase I [EC:2.6.1.-]	KO: K05825 2-aminoadipate transaminase [EC:2.6.1.-]
R01941	0	Caffeic aldehyde + CoA + NADP+ <=> Caffeoyl-CoA + NADPH + H+	C10945 + C00010 + C00006 <=> C00323 + C00005 + C00080	1.2.1.44				PATH: rn00940 Phenylpropanoid biosynthesis	Caffeic aldehyde	KO: K09753 cinnamoyl-CoA reductase [EC:1.2.1.44]
R01953	0	Glycoprotein <=> CMP-N-glycoloylneuraminate	C00326 <=> C03691					PATH: rn00530 Aminosugars metabolism
R01957	0	L-Kynurenine + Glyoxylate <=> 4-(2-Aminophenyl)-2,4-dioxobutanoate + Glycine	C00328 + C00048 <=> C01252 + C00037	2.6.1.63					L-Kynurenine
R01975	0	(S)-3-Hydroxybutanoyl-CoA + NAD+ <=> Acetoacetyl-CoA + NADH + H+	C01144 + C00003 <=> C00332 + C00004 + C00080	1.1.1.35				PATH: rn00071 Fatty acid metabolism	(S)-3-Hydroxybutanoyl-CoA	KO: K00022 3-hydroxyacyl-CoA dehydrogenase [EC:1.1.1.35]	KO: K07514 enoyl-CoA hydratase / 3-hydroxyacyl-CoA dehydrogenase /
R01976	0	(S)-3-Hydroxybutanoyl-CoA + NADP+ <=> Acetoacetyl-CoA + NADPH + H+	C01144 + C00006 <=> C00332 + C00005 + C00080	1.1.1.157				PATH: rn00632 Benzoate degradation via CoA ligation	(S)-3-Hydroxybutanoyl-CoA	KO: K00074 3-hydroxybutyryl-CoA dehydrogenase [EC:1.1.1.157]
R01977	0	(R)-3-Hydroxybutanoyl-CoA + NADP+ <=> Acetoacetyl-CoA + NADPH + H+	C03561 + C00006 <=> C00332 + C00005 + C00080	1.1.1.36				PATH: rn00650 Butanoate metabolism	(R)-3-Hydroxybutanoyl-CoA	KO: K00023 acetoacetyl-CoA reductase [EC:1.1.1.36]
R01978	0	(S)-3-Hydroxy-3-methylglutaryl-CoA + CoA <=> Acetyl-CoA + H2O + Acetoacetyl-CoA	C00356 + C00010 <=> C00024 + C00001 + C00332	2.3.3.10				PATH: rn00072 Synthesis and degradation of ketone bodies	acetyl-CoA	KO: K01641 hydroxymethylglutaryl-CoA synthase [EC:2.3.3.10]
R01981	0	D-Galacturonate + NAD+ + H2O <=> D-Galactarate + NADH + H+	C00333 + C00003 + C00001 <=> C00879 + C00004 + C00080	1.1.1.203					uronate
R01984	0	D-Galacturonate <=> D-Galacturonolactone + H2O	C00333 <=> C06430 + C00001					PATH: rn00053 Ascorbate and aldarate metabolism
R01989	0	L-Arginine + 4-Aminobutanoate <=> L-Ornithine + 4-Guanidinobutanoate	C00062 + C00334 <=> C00077 + C01035	2.1.4.1				PATH: rn00220 Urea cycle and metabolism of amino groups	L-Arginine	KO: K00613 glycine amidinotransferase [EC:2.1.4.1]
R01993	0	(S)-Dihydroorotate + H2O <=> N-Carbamoyl-L-aspartate	C00337 + C00001 <=> C00438	3.5.2.3				PATH: rn00240 Pyrimidine metabolism	(S)-dihydroorotate amidohydrolase	KO: K01465 dihydroorotase [EC:3.5.2.3]	KO: K11540 carbamoyl-phosphate synthase / aspartate
R01998	0	Long-chain alcohol + H2O + 2 NAD+ <=> Long-chain carboxylate + 2 NADH + 2 H+	C00339 + C00001 + 2 C00003 <=> C00347 + 2 C00004 + 2 C00080	1.1.1.192					long-chain-alcohol
R02000	0	Reduced rubredoxin + NAD+ <=> Oxidized rubredoxin + NADH + H+	C00340 + C00003 <=> C00435 + C00004 + C00080	1.18.1.1	1.18.1.4			PATH: rn00071 Fatty acid metabolism	Rubredoxin	KO: K00529 ferredoxin--NAD+ reductase [EC:1.18.1.3]	KO: K05297 rubredoxin-NAD+ reductase [EC:1.18.1.1]
R02002	0	Reduced rubredoxin + NADP+ <=> Oxidized rubredoxin + NADPH + H+	C00340 + C00006 <=> C00435 + C00005 + C00080	1.18.1.4				PATH: rn00071 Fatty acid metabolism	Reduced rubredoxin	KO: K00529 ferredoxin--NAD+ reductase [EC:1.18.1.3]
R02008	0	Geranyl diphosphate <=> Iridodial	C00341 <=> C06069					PATH: rn00900 Terpenoid biosynthesis
R02035	0	D-Glucono-1,5-lactone 6-phosphate + H2O <=> 6-Phospho-D-gluconate	C01236 + C00001 <=> C00345	3.1.1.31				PATH: rn00030 Pentose phosphate pathway	6-Phospho-D-glucono-1,5-lactone lactonohydrolase	KO: K01057 6-phosphogluconolactonase [EC:3.1.1.31]	KO: K07404 6-phosphogluconolactonase [EC:3.1.1.31]
R02039	0	Long-chain aldehyde + NAD+ + H2O <=> Long-chain carboxylate + NADH + H+	C00609 + C00003 + C00001 <=> C00347 + C00004 + C00080	1.2.1.48					long-chain-aldehyde
R02047	0	3-Hydroxy-2-methylpropanoate + NAD+ <=> 2-Methyl-3-oxopropanoate + NADH + H+	C01188 + C00003 <=> C00349 + C00004 + C00080	1.1.1.31					3-Hydroxy-2-methylpropanoate
R02050	0	(R)-3-Amino-2-methylpropanoate + Pyruvate <=> 2-Methyl-3-oxopropanoate + L-Alanine	C01205 + C00022 <=> C00349 + C00041	2.6.1.40					(R)-3-Amino-2-methylpropanoate
R02058	0	Acetyl-CoA + D-Glucosamine 6-phosphate <=> CoA + N-Acetyl-D-glucosamine 6-phosphate	C00024 + C00352 <=> C00010 + C00357	2.3.1.4				PATH: rn00530 Aminosugars metabolism	acetyl-CoA	KO: K00621 glucosamine-phosphate N-acetyltransferase [EC:2.3.1.4]
R02073	0	Diphosphate + beta-D-Fructose 6-phosphate <=> Orthophosphate + beta-D-Fructose 1,6-bisphosphate	C00013 + C05345 <=> C00009 + C05378	2.7.1.90				PATH: rn00051 Fructose and mannose metabolism	diphosphate	KO: K00895 pyrophosphate--fructose-6-phosphate 1-phosphotransferase
R02077	0	3,4-Dihydroxy-L-phenylalanine + 2-Oxoglutarate <=> 3-(3,4-Dihydroxyphenyl)pyruvate + L-Glutamate	C00355 + C00026 <=> C04045 + C00025	2.6.1.49				PATH: rn00350 Tyrosine metabolism	3,4-Dihydroxy-L-phenylalanine
R02081	0	(R)-Mevalonate + CoA + 2 NAD+ <=> (S)-3-Hydroxy-3-methylglutaryl-CoA + 2 NADH + 2 H+	C00418 + C00010 + 2 C00003 <=> C00356 + 2 C00004 + 2 C00080	1.1.1.88					(R)-Mevalonate
R02084	0	Succinyl-CoA + 3-Hydroxy-3-methylglutarate <=> Succinate + (S)-3-Hydroxy-3-methylglutaryl-CoA	C00091 + C03761 <=> C00042 + C00356	2.8.3.13					succinyl-CoA
R02085	0	(S)-3-Hydroxy-3-methylglutaryl-CoA <=> 3-Methylglutaconyl-CoA + H2O	C00356 <=> C03231 + C00001	4.2.1.18				PATH: rn00280 Valine, leucine and isoleucine degradation	(S)-3-Hydroxy-3-methylglutaryl-CoA hydro-lyase	KO: K05607 methylglutaconyl-CoA hydratase [EC:4.2.1.18]
R02087	0	N-Acetyl-D-glucosamine 6-phosphate <=> N-Acetyl-D-mannosamine 6-phosphate	C00357 <=> C04257	5.1.3.9				PATH: rn00530 Aminosugars metabolism	N-Acetyl-D-glucosamine 6-phosphate 2-epimerase	KO: K01788 N-acylglucosamine-6-phosphate 2-epimerase [EC:5.1.3.9]
R02109	0	Starch + H2O <=> Amylose + alpha-D-Glucose	C00369 + C00001 <=> C00718 + C00267	3.2.1.33				PATH: rn00500 Starch and sucrose metabolism	Dextrin 6-alpha-D-glucanohydrolase	KO: K01196 amylo-1,6-glucosidase [EC:3.2.1.33]
R02116	0	Sterol <=> (S)-2,3-Epoxysqualene	C00370 <=> C01054					PATH: rn00900 Terpenoid biosynthesis
R02121	0	Dextran + Amylose <=> Dextran + Amylose	C00372 + C00718 <=> C00372 + C00718	2.4.1.2					1,4-alpha-D-Glucan
R02124	0	Retinol + NAD+ <=> Retinal + NADH + H+	C00473 + C00003 <=> C00376 + C00004 + C00080	1.1.1.1	1.1.1.105			PATH: rn00830 Retinol metabolism	Retinol	KO: K00001 alcohol dehydrogenase [EC:1.1.1.1]	KO: K11149 dehydrogenase/reductase SDR family member 9 [EC:1.1.-.-]	KO: K11154 retinol dehydrogenase 16 [EC:1.1.1.-]
R02127	0	Retinal <=> Metarhodopsin	C00376 <=> C05916					PATH: rn00830 Retinol metabolism
R02128	0	Retinal <=> Iodopsin + hn	C00376 <=> C05917 + C00205					PATH: rn00830 Retinol metabolism
R02129	0	Retinal <=> all-trans-Dehydroretinal	C00376 <=> C05918					PATH: rn00830 Retinol metabolism
R02159	0	3'-Phosphoadenylyl sulfate + Quercetin <=> Adenosine 3',5'-bisphosphate + Quercetin 3-sulfate	C00053 + C00389 <=> C00054 + C00616	2.8.2.25				PATH: rn00944 Flavone and flavonol biosynthesis	3'-Phosphoadenylylsulfate
R02161	0	Ubiquinol + 2 Ferricytochrome c <=> Ubiquinone + 2 Ferrocytochrome c + 2 H+	C00390 + 2 C00125 <=> C00399 + 2 C00126 + 2 C00080	1.10.2.2					Ubiquinol
R02163	0	Ubiquinol + NAD+ <=> Ubiquinone + NADH + H+	C00390 + C00003 <=> C00399 + C00004 + C00080	1.6.5.3					NADH
R02164	0	Ubiquinone + Succinate <=> Ubiquinol + Fumarate	C00399 + C00042 <=> C00390 + C00122	1.3.5.1				PATH: rn00020 Citrate cycle (TCA cycle)	Succinate	KO: K00234 succinate dehydrogenase (ubiquinone) flavoprotein	KO: K00235 succinate dehydrogenase (ubiquinone) iron-sulfur protein	KO: K00236 succinate dehydrogenase (ubiquinone) cytochrome b	KO: K00237 succinate dehydrogenase (ubiquinone) membrane anchor
R02165	0	Ubiquinol + Nitrate <=> Ubiquinone + Nitrite + H2O	C00390 + C00244 <=> C00399 + C00088 + C00001	1.7.99.4					Nitrite
R02166	0	Ubiquinol + Acceptor <=> Ubiquinone + Reduced acceptor	C00390 + C00028 <=> C00399 + C00030	1.6.5.3					NADH	KO: K00329 NADH dehydrogenase [EC:1.6.5.3]	KO: K00330 NADH dehydrogenase I subunit A [EC:1.6.5.3]	KO: K00331 NADH dehydrogenase I subunit B [EC:1.6.5.3]	KO: K00332 NADH dehydrogenase I subunit C [EC:1.6.5.3]	KO: K00333 NADH dehydrogenase I subunit D [EC:1.6.5.3]	KO: K00334 NADH dehydrogenase I subunit E [EC:1.6.5.3]	KO: K00335 NADH dehydrogenase I subunit F [EC:1.6.5.3]	KO: K00336 NADH dehydrogenase I subunit G [EC:1.6.5.3]	KO: K00337 NADH dehydrogenase I subunit H [EC:1.6.5.3]
R02184	0	ATP + (Phosphate)n <=> ADP + (Phosphate)n	C00002 + C00404 <=> C00008 + C00404	2.7.4.1					ATP
R02185	0	(Phosphate)n + D-Glucose <=> (Phosphate)n + D-Glucose 6-phosphate	C00404 + C00031 <=> C00404 + C00092	2.7.1.63					Polyphosphate
R02186	0	Dolichyl diphosphate + (Phosphate)n <=> Dolichyl phosphate + (Phosphate)n	C00621 + C00404 <=> C00110 + C00404	2.7.4.20					Dolichyl-diphosphate
R02187	0	(Phosphate)n + beta-D-Glucose <=> (Phosphate)n + beta-D-Glucose 6-phosphate	C00404 + C00221 <=> C00404 + C01172	2.7.1.63				PATH: rn00010 Glycolysis / Gluconeogenesis	Polyphosphate	KO: K00886 polyphosphate glucokinase [EC:2.7.1.63]
R02188	0	3-Phospho-D-glyceroyl phosphate + (Phosphate)n <=> 3-Phospho-D-glycerate + (Phosphate)n	C00236 + C00404 <=> C00197 + C00404	2.7.4.17					3-Phospho-D-glyceroyl-phosphate
R02196	0	L-Isoleucine + NAD+ + H2O <=> (S)-3-Methyl-2-oxopentanoic acid + NH3 + NADH + H+	C00407 + C00003 + C00001 <=> C00671 + C00014 + C00004 + C00080	1.4.1.9				PATH: rn00290 Valine, leucine and isoleucine biosynthesis	L-Isoleucine	KO: K00263 leucine dehydrogenase [EC:1.4.1.9]
R02200	0	L-Valine + (S)-3-Methyl-2-oxopentanoic acid <=> 3-Methyl-2-oxobutanoic acid + L-Isoleucine	C00183 + C00671 <=> C00141 + C00407	2.6.1.32					Valine
R02206	0	L-Pipecolate + Acceptor <=> 2,3,4,5-Tetrahydropyridine-2-carboxylate + Reduced acceptor	C00408 + C00028 <=> C00450 + C00030	1.5.99.3					L-Pipecolate
R02216	0	Pregnenolone + NAD+ <=> Progesterone + NADH + H+	C01953 + C00003 <=> C00410 + C00004 + C00080	1.1.1.145	5.3.3.1			PATH: rn00140 C21-Steroid hormone metabolism	Pregnenolone	KO: K00070 3beta-hydroxy-delta5-steroid dehydrogenase	KO: K01822 steroid delta-isomerase [EC:5.3.3.1]
R02217	0	Pregnenolone + NADP+ <=> Progesterone + NADPH + H+	C01953 + C00006 <=> C00410 + C00005 + C00080	1.1.1.145	5.3.3.1			PATH: rn00140 C21-Steroid hormone metabolism	Pregnenolone	KO: K00070 3beta-hydroxy-delta5-steroid dehydrogenase	KO: K01822 steroid delta-isomerase [EC:5.3.3.1]
R02229	0	Cyclohexanone + NADH + H+ <=> Cyclohexanol + NAD+	C00414 + C00004 + C00080 <=> C00854 + C00003	1.1.1.90	1.1.1.245			PATH: rn00930 Caprolactam degradation	cyclohexanol	KO: K00055 aryl-alcohol dehydrogenase [EC:1.1.1.90]
R02232	0	(1-Hydroxycyclohexan-1-yl)acetyl-CoA <=> Acetyl-CoA + Cyclohexanone	C04316 <=> C00024 + C00414	4.1.3.35					(1-Hydroxycyclohexan-1-yl)acetyl-CoA cyclohexanone-lyase
R02234	0	Cyclohexanone + Acceptor <=> Cyclohex-2-enone + Reduced acceptor	C00414 + C00028 <=> C02395 + C00030	1.3.99.14					Cyclohexanone
R02235	0	Dihydrofolate + NAD+ <=> Folate + NADH + H+	C00415 + C00003 <=> C00504 + C00004 + C00080	1.5.1.3				PATH: rn00790 Folate biosynthesis	Dihydrofolate	KO: K00287 dihydrofolate reductase [EC:1.5.1.3]
R02236	0	Dihydrofolate + NADP+ <=> Folate + NADPH + H+	C00415 + C00006 <=> C00504 + C00005 + C00080	1.5.1.3				PATH: rn00670 One carbon pool by folate	Dihydrofolate	KO: K00287 dihydrofolate reductase [EC:1.5.1.3]
R02241	0	Phosphatidate + CoA <=> 1-Acyl-sn-glycerol 3-phosphate + Acyl-CoA	C00416 + C00010 <=> C00681 + C00040	2.3.1.51				PATH: rn00561 Glycerolipid metabolism	acyl-CoA	KO: K00655 1-acyl-sn-glycerol-3-phosphate acyltransferase
R02244	0	trans-Aconitate <=> cis-Aconitate	C02341 <=> C00417	5.3.3.7					trans-Aconitate delta2-delta3-isomerase
R02246	0	(R)-Mevalonate + NAD+ <=> Mevaldate + NADH + H+	C00418 + C00003 <=> C00772 + C00004 + C00080	1.1.1.32					(R)-Mevalonate
R02247	0	(R)-Mevalonate + NADP+ <=> Mevaldate + NADPH + H+	C00418 + C00006 <=> C00772 + C00005 + C00080	1.1.1.33					(R)-Mevalonate
R02258	0	(S)-Propane-1,2-diol + NAD+ <=> (S)-Lactaldehyde + NADH + H+	C02917 + C00003 <=> C00424 + C00004 + C00080	1.1.1.77					(S)-Propane-1,2-diol
R02259	0	Propane-1,2-diol + NADP+ <=> (S)-Lactaldehyde + NADPH + H+	C00583 + C00006 <=> C00424 + C00005 + C00080	1.1.1.55					Propane-1,2-diol
R02260	0	(S)-Lactaldehyde + NADP+ <=> Methylglyoxal + NADPH + H+	C00424 + C00006 <=> C00546 + C00005 + C00080	1.2.1.49				PATH: rn00620 Pyruvate metabolism	(S)-Lactaldehyde
R02261	0	2-Dehydro-3-deoxy-L-rhamnonate <=> (S)-Lactaldehyde + Pyruvate	C03979 <=> C00424 + C00022	4.1.2.-				PATH: rn00051 Fructose and mannose metabolism
R02263	0	L-Rhamnulose 1-phosphate <=> Glycerone phosphate + (S)-Lactaldehyde	C01131 <=> C00111 + C00424	4.1.2.19				PATH: rn00051 Fructose and mannose metabolism	L-Rhamnulose-1-phosphate lactaldehyde-lyase	KO: K01629 rhamnulose-1-phosphate aldolase [EC:4.1.2.19]
R02264	0	Prostaglandin H2 + Reduced acceptor <=> Prostaglandin F2alpha + Acceptor	C00427 + C00030 <=> C00639 + C00028					PATH: rn00590 Arachidonic acid metabolism
R02271	0	5-Aminolevulinate + Pyruvate <=> 4,5-Dioxopentanoate + L-Alanine	C00430 + C00022 <=> C02800 + C00041	2.6.1.43				PATH: rn00860 Porphyrin and chlorophyll metabolism	5-Aminolevulinate
R02274	0	5-Aminopentanoate + 2-Oxoglutarate <=> 5-Oxopentanoate + L-Glutamate	C00431 + C00026 <=> C03273 + C00025	2.6.1.48				PATH: rn00310 Lysine degradation	5-Aminopentanoate
R02278	0	2-Dehydro-3-deoxy-L-arabinonate <=> 2,5-Dioxopentanoate + H2O	C00684 <=> C00433 + C00001	4.2.1.43				PATH: rn00053 Ascorbate and aldarate metabolism	2-Dehydro-3-deoxy-L-arabinonate hydro-lyase
R02282	0	N-Acetylornithine + L-Glutamate <=> L-Ornithine + N-Acetyl-L-glutamate	C00437 + C00025 <=> C00077 + C00624	2.3.1.35				PATH: rn00220 Urea cycle and metabolism of amino groups	N2-Acetyl-L-ornithine	KO: K00642 glutamate N-acetyltransferase [EC:2.3.1.35]
R02283	0	N-Acetylornithine + 2-Oxoglutarate <=> N-Acetyl-L-glutamate 5-semialdehyde + L-Glutamate	C00437 + C00026 <=> C01250 + C00025	2.6.1.11				PATH: rn00220 Urea cycle and metabolism of amino groups	N2-Acetyl-L-ornithine	KO: K00818 acetylornithine aminotransferase [EC:2.6.1.11]
R02287	0	5-Formiminotetrahydrofolate + L-Glutamate <=> Tetrahydrofolate + N-Formimino-L-glutamate	C00664 + C00025 <=> C00101 + C00439	2.1.2.5				PATH: rn00340 Histidine metabolism	5-Formiminotetrahydrofolate	KO: K00603 glutamate formiminotransferase [EC:2.1.2.5]
R02289	0	5-Methyltetrahydrofolate + Corrinoid + H+ <=> Methylcorrinoid + Tetrahydrofolate	C00440 + C06021 + C00080 <=> C06020 + C00101	2.1.1.-				PATH: rn00680 Methane metabolism	5-Methyltetrahydrofolate
R02291	0	L-Aspartate 4-semialdehyde + Orthophosphate + NADP+ <=> 4-Phospho-L-aspartate + NADPH + H+	C00441 + C00009 + C00006 <=> C03082 + C00005 + C00080	1.2.1.11				PATH: rn00260 Glycine, serine and threonine metabolism	L-Aspartate-4-semialdehyde	KO: K00133 aspartate-semialdehyde dehydrogenase [EC:1.2.1.11]
R02293	0	L-2,4-Diaminobutanoate + Pyruvate <=> L-Aspartate 4-semialdehyde + L-Alanine	C03283 + C00022 <=> C00441 + C00041	2.6.1.46					L-2,4-Diaminobutanoate
R02300	0	5-Formyltetrahydrofolate <=> 5,10-Methenyltetrahydrofolate + H2O	C03479 <=> C00445 + C00001	2.1.2.10				PATH: rn00670 One carbon pool by folate	S-Aminomethyldihydrolipoylprotein	KO: K00605 aminomethyltransferase [EC:2.1.2.10]
R02302	0	5-Formiminotetrahydrofolate + H+ <=> 5,10-Methenyltetrahydrofolate + NH3	C00664 + C00080 <=> C00445 + C00014	4.3.1.4				PATH: rn00670 One carbon pool by folate	5-Formiminotetrahydrofolate ammonia-lyase (cyclizing)	KO: K01746 formiminotetrahydrofolate cyclodeaminase [EC:4.3.1.4]
R02308	0	trans,trans-Farnesyl diphosphate <=> Polyprenol	C00448 <=> C06081					PATH: rn00900 Terpenoid biosynthesis
R02313	0	N6-(L-1,3-Dicarboxypropyl)-L-lysine + NAD+ + H2O <=> L-Glutamate + L-2-Aminoadipate 6-semialdehyde + NADH + H+	C00449 + C00003 + C00001 <=> C00025 + C04076 + C00004 + C00080	1.5.1.9				PATH: rn00310 Lysine degradation	N6-(L-1,3-Dicarboxypropyl)-L-lysine	KO: K00292 saccharopine dehydrogenase (NAD+, L-glutamate forming)
R02315	0	N6-(L-1,3-Dicarboxypropyl)-L-lysine + NADP+ + H2O <=> L-Glutamate + L-2-Aminoadipate 6-semialdehyde + NADPH + H+	C00449 + C00006 + C00001 <=> C00025 + C04076 + C00005 + C00080	1.5.1.10				PATH: rn00300 Lysine biosynthesis	N6-(L-1,3-Dicarboxypropyl)-L-lysine	KO: K00293 saccharopine dehydrogenase (NADP+, L-glutamate forming)
R02318	0	(1R,2S)-1-Hydroxypropane-1,2,3-tricarboxylate <=> (1S,2S)-1-Hydroxypropane-1,2,3-tricarboxylate	C00451 <=> C04617	5.1.2.6					(1R,2S)-1-Hydroxypropane-1,2,3-tricarboxylate 1-epimerase
R02326	0	ATP + dCDP <=> ADP + dCTP	C00002 + C00705 <=> C00008 + C00458	2.7.4.6				PATH: rn00240 Pyrimidine metabolism	ATP	KO: K00940 nucleoside-diphosphate kinase [EC:2.7.4.6]
R02331	0	ATP + dUDP <=> ADP + dUTP	C00002 + C01346 <=> C00008 + C00460	2.7.4.6				PATH: rn00240 Pyrimidine metabolism	ATP	KO: K00940 nucleoside-diphosphate kinase [EC:2.7.4.6]
R02343	0	Acetoin + NAD+ <=> Diacetyl + NADH + H+	C00466 + C00003 <=> C00741 + C00004 + C00080	1.1.1.5					Acetoin
R02344	0	(S,S)-Butane-2,3-diol + NAD+ <=> Acetoin + NADH + H+	C03046 + C00003 <=> C00466 + C00004 + C00080	1.1.1.76					(S,S)-Butane-2,3-diol
R02345	0	Acetoin + D-Ribose 5-phosphate <=> Acetaldehyde + 1-Deoxy-D-altro-heptulose 7-phosphate	C00466 + C00117 <=> C00084 + C04359	2.2.1.4					3-Hydroxybutan-2-one
R02352	0	Estradiol-17beta + NAD+ <=> Estrone + NADH + H+	C00951 + C00003 <=> C00468 + C00004 + C00080	1.1.1.51	1.1.1.62			PATH: rn00150 Androgen and estrogen metabolism	Estradiol-17beta	KO: K00044 estradiol 17beta-dehydrogenase [EC:1.1.1.62]	KO: K05296 3(or 17)beta-hydroxysteroid dehydrogenase [EC:1.1.1.51]
R02353	0	Estradiol-17beta + NADP+ <=> Estrone + NADPH + H+	C00951 + C00006 <=> C00468 + C00005 + C00080	1.1.1.51	1.1.1.62			PATH: rn00150 Androgen and estrogen metabolism	Estradiol-17beta	KO: K00044 estradiol 17beta-dehydrogenase [EC:1.1.1.62]	KO: K05296 3(or 17)beta-hydroxysteroid dehydrogenase [EC:1.1.1.51]
R02364	0	2 Quinone + NADPH + H+ <=> 2 Semiquinone + NADP+	2 C15602 + C00005 + C00080 <=> 2 C05309 + C00006	1.6.5.5					NADPH2
R02365	0	Cellobiose + Quinone <=> Cellobiono-1,5-lactone + Hydroquinone	C00185 + C15602 <=> C01093 + C15603	1.1.99.18					Cellobiose
R02378	0	L-Serine + Pyrazole <=> 3-(Pyrazol-1-yl)-L-alanine + H2O	C00065 + C00481 <=> C01162 + C00001	4.2.1.50					L-Serine hydro-lyase (adding pyrazole)
R02395	0	Carnitine + NAD+ <=> 3-Dehydrocarnitine + NADH + H+	C00487 + C00003 <=> C02636 + C00004 + C00080	1.1.1.108					Carnitine
R02401	0	5-Oxopentanoate + NAD+ + H2O <=> Glutarate + NADH + H+	C03273 + C00003 + C00001 <=> C00489 + C00004 + C00080	1.2.1.20				PATH: rn00310 Lysine degradation	glutarate-semialdehyde
R02407	0	Succinyl-CoA + Itaconate <=> Succinate + Itaconyl-CoA	C00091 + C00490 <=> C00042 + C00531	2.8.3.7				PATH: rn00660 C5-Branched dibasic acid metabolism	Succinyl-CoA
R02409	0	L-Cystine + Sulfate <=> S-Sulfo-L-cysteine + L-Cysteine	C00491 + C00059 <=> C05824 + C00097	1.8.4.3				PATH: rn00272 Cysteine metabolism	Coenzyme A
R02413	0	Shikimate + NADP+ <=> 3-Dehydroshikimate + NADPH + H+	C00493 + C00006 <=> C02637 + C00005 + C00080	1.1.1.25	1.1.1.282			PATH: rn00400 Phenylalanine, tyrosine and tryptophan biosynthesis	Shikimate	KO: K00014 shikimate 5-dehydrogenase [EC:1.1.1.25]	KO: K05887 quinate/shikimate dehydrogenase [EC:1.1.1.282]
R02415	0	Shikimate + PQQ <=> 3-Dehydroshikimate + PQQH2	C00493 + C00113 <=> C02637 + C01359	1.1.99.25				PATH: rn00400 Phenylalanine, tyrosine and tryptophan biosynthesis	Shikimate	KO: K05358 quinate dehydrogenase (pyrroloquinoline-quinone)
R02419	0	(R)-Malate <=> Maleic acid + H2O	C00497 <=> C01384 + C00001	4.2.1.31				PATH: rn00650 Butanoate metabolism	(R)-Malate hydro-lyase
R02427	0	D-Xylonolactone + H2O <=> D-Xylonate	C02266 + C00001 <=> C00502	3.1.1.68				PATH: rn00040 Pentose and glucuronate interconversions	D-Xylonolactone lactonohydrolase
R02429	0	D-Xylonate <=> 2-Dehydro-3-deoxy-D-xylonate + H2O	C00502 <=> C03826 + C00001	4.2.1.82				PATH: rn00040 Pentose and glucuronate interconversions	D-Xylonate hydro-lyase
R02433	0	L-Cysteate + 2-Oxoglutarate <=> 3-Sulfopyruvate + L-Glutamate	C00506 + C00026 <=> C05528 + C00025	2.6.1.1				PATH: rn00272 Cysteine metabolism	L-Cysteate	KO: K00811 aspartate aminotransferase [EC:2.6.1.1]	KO: K00812 aspartate aminotransferase [EC:2.6.1.1]	KO: K00813 aspartate aminotransferase [EC:2.6.1.1]	KO: K11358 aspartate aminotransferase [EC:2.6.1.1]
R02434	0	L-Cysteate + NADH + H+ <=> 3-Sulfino-L-alanine + H2O + NAD+	C00506 + C00004 + C00080 <=> C00606 + C00001 + C00003
R02437	0	L-Rhamnose <=> L-Rhamnulose	C00507 <=> C00861	5.3.1.14				PATH: rn00051 Fructose and mannose metabolism	L-Rhamnose ketol-isomerase	KO: K01813 L-rhamnose isomerase [EC:5.3.1.14]
R02438	0	L-Rhamnose <=> L-Rhamnofuranose	C00507 <=> C02431					PATH: rn00051 Fructose and mannose metabolism
R02452	0	S-Benzoate coenzyme A + Glycine <=> CoA + Hippurate	C00512 + C00037 <=> C00010 + C01586	2.3.1.71				PATH: rn00360 Phenylalanine metabolism	Benzoyl-CoA
R02454	0	D-Mannonate + NAD+ <=> D-Fructuronate + NADH + H+	C00514 + C00003 <=> C00905 + C00004 + C00080	1.1.1.57				PATH: rn00040 Pentose and glucuronate interconversions	D-Mannonate	KO: K00040 fructuronate reductase [EC:1.1.1.57]
R02455	0	D-Mannonate + NAD+ <=> D-Mannuronate + NADH + H+	C00514 + C00003 <=> C02024 + C00004 + C00080	1.1.1.131					D-Mannonate
R02456	0	D-Mannonate + NADP+ <=> D-Mannuronate + NADPH + H+	C00514 + C00006 <=> C02024 + C00005 + C00080	1.1.1.131					D-Mannonate
R02459	0	D-Ornithine + 2-Oxo acid <=> 5-Amino-2-oxopentanoic acid + D-Amino acid	C00515 + C00161 <=> C01110 + C00405	2.6.1.21				PATH: rn00472 D-Arginine and D-ornithine metabolism	D-Ornithine
R02460	0	D-Ornithine <=> Bacitracin	C00515 <=> C01667					PATH: rn00472 D-Arginine and D-ornithine metabolism	Bacitracin synthetase 2
R02461	0	D-Ornithine <=> (2R,4S)-2,4-Diaminopentanoate	C00515 <=> C03943	5.4.3.5				PATH: rn00472 D-Arginine and D-ornithine metabolism	D-Ornithine 4,5-aminomutase
R02462	0	1-Hexadecanol + NAD+ <=> Hexadecanal + NADH + H+	C00823 + C00003 <=> C00517 + C00004 + C00080	1.1.1.164	1.1.1.192			PATH: rn00071 Fatty acid metabolism	Hexadecanol
R02463	0	Hexadecanal + NADP+ <=> Hexadecenal + NADPH + H+	C00517 + C00006 <=> C06123 + C00005 + C00080	1.3.1.27					hexadecanal
R02465	0	Hyaluronate <=> n 3-(4-Deoxy-beta-D-gluc-4-enuronosyl)-N-acetyl-D-glucosamine	C00518 <=> n C04794	4.2.2.1					Hyaluronate lyase
R02471	0	(R)-Pantoate + NAD+ <=> (R)-4-Dehydropantoate + NADH + H+	C00522 + C00003 <=> C01053 + C00004 + C00080	1.1.1.106				PATH: rn00770 Pantothenate and CoA biosynthesis
R02472	0	(R)-Pantoate + NADP+ <=> 2-Dehydropantoate + NADPH + H+	C00522 + C00006 <=> C00966 + C00005 + C00080	1.1.1.169				PATH: rn00770 Pantothenate and CoA biosynthesis	(R)-Pantoate	KO: K00077 2-dehydropantoate 2-reductase [EC:1.1.1.169]
R02490	0	Citramalyl-CoA <=> Itaconyl-CoA + H2O	C00904 <=> C00531 + C00001	4.2.1.56					Citramalyl-CoA hydro-lyase
R02491	0	(3S)-Citramalyl-CoA <=> Itaconyl-CoA + H2O	C01011 <=> C00531 + C00001	4.2.1.56				PATH: rn00660 C5-Branched dibasic acid metabolism	L-Citramalyl-CoA hydro-lyase
R02522	0	L-Arabinonate <=> 2-Dehydro-3-deoxy-L-arabinonate + H2O	C00545 <=> C00684 + C00001	4.2.1.25				PATH: rn00053 Ascorbate and aldarate metabolism	L-Arabinonate hydro-lyase
R02526	0	L-Arabinono-1,4-lactone + H2O <=> L-Arabinonate	C01114 + C00001 <=> C00545	3.1.1.15				PATH: rn00053 Ascorbate and aldarate metabolism	L-Arabinono-1,4-lactone lactonohydrolase
R02527	0	(R)-Lactaldehyde + NAD+ <=> Methylglyoxal + NADH + H+	C00937 + C00003 <=> C00546 + C00004 + C00080	1.1.1.78	1.1.1.79			PATH: rn00620 Pyruvate metabolism	(R)-Lactaldehyde	KO: K00049 glyoxylate reductase (NADP+) [EC:1.1.1.79]
R02530	0	(R)-S-Lactoylglutathione <=> Glutathione + Methylglyoxal	C03451 <=> C00051 + C00546	4.4.1.5				PATH: rn00620 Pyruvate metabolism	(R)-S-Lactoylglutathione methylglyoxal-lyase (isomerizing)	KO: K01759 lactoylglutathione lyase [EC:4.4.1.5]
R02536	0	Phenylacetaldehyde + NAD+ + H2O <=> Phenylacetic acid + NADH + H+	C00601 + C00003 + C00001 <=> C07086 + C00004 + C00080	1.2.1.5	1.2.1.39			PATH: rn00360 Phenylalanine metabolism	Phenylacetaldehyde	KO: K00129 aldehyde dehydrogenase (NAD(P)+) [EC:1.2.1.5]	KO: K00146 phenylacetaldehyde dehydrogenase [EC:1.2.1.39]
R02537	0	Phenylacetaldehyde + NADP+ + H2O <=> Phenylacetic acid + NADPH + H+	C00601 + C00006 + C00001 <=> C07086 + C00005 + C00080	1.2.1.5				PATH: rn00360 Phenylalanine metabolism	Aldehyde	KO: K00129 aldehyde dehydrogenase (NAD(P)+) [EC:1.2.1.5]
R02544	0	meso-Tartaric acid + NAD+ <=> Dihydroxyfumarate + NADH + H+	C00552 + C00003 <=> C00975 + C00004 + C00080	1.3.1.7				PATH: rn00630 Glyoxylate and dicarboxylate metabolism	meso-tartrate
R02545	0	meso-Tartaric acid + NAD+ <=> 2-Hydroxy-3-oxosuccinate + NADH + H+	C00552 + C00003 <=> C03459 + C00004 + C00080	1.1.1.93				PATH: rn00630 Glyoxylate and dicarboxylate metabolism	meso-Tartaric acid	KO: K00056 tartrate dehydrogenase [EC:1.1.1.93]
R02546	0	(R,R)-Tartaric acid <=> meso-Tartaric acid	C00898 <=> C00552	5.1.2.5				PATH: rn00630 Glyoxylate and dicarboxylate metabolism	(R,R)-Tartrate epimerase
R02547	0	trans-2,3-Epoxysuccinate + H2O <=> meso-Tartaric acid	C03548 + C00001 <=> C00552	3.3.2.4				PATH: rn00630 Glyoxylate and dicarboxylate metabolism	trans-2,3-Epoxysuccinate hydrolase
R02549	0	4-Aminobutanal + NAD+ + H2O <=> 4-Aminobutanoate + NADH + H+	C00555 + C00003 + C00001 <=> C00334 + C00004 + C00080	1.2.1.3	1.2.1.19			PATH: rn00220 Urea cycle and metabolism of amino groups	4-aminobutanal	KO: K00137 aminobutyraldehyde dehydrogenase [EC:1.2.1.19]	KO: K09252 feruloyl esterase [EC:3.1.1.73]
R02553	0	Cyclopentanol + NAD+ <=> Cyclopentanone + NADH + H+	C02020 + C00003 <=> C00557 + C00004 + C00080	1.1.1.163					Cyclopentanol
R02559	0	Trimethylamine + NAD+ + H2O <=> Trimethylamine N-oxide + NADH + H+	C00565 + C00003 + C00001 <=> C01104 + C00004 + C00080	1.6.6.9					NADH
R02568	0	D-Fructose 1-phosphate <=> Glycerone phosphate + D-Glyceraldehyde	C01094 <=> C00111 + C00577	4.1.2.13				PATH: rn00051 Fructose and mannose metabolism	D-Fructose 1-phosphate D-glyceraldehyde-3-phosphate-lyase	KO: K01623 fructose-bisphosphate aldolase, class I [EC:4.1.2.13]	KO: K01624 fructose-bisphosphate aldolase, class II [EC:4.1.2.13]
R02571	0	Glutaryl-CoA + Enzyme N6-(dihydrolipoyl)lysine <=> CoA + [Dihydrolipoyllysine-residue succinyltransferase] S-glutaryldihydrolipoyllysine	C00527 + C15973 <=> C00010 + C06157	2.3.1.61				PATH: rn00310 Lysine degradation	Glutaryl-CoA	KO: K00658 2-oxoglutarate dehydrogenase E2 component
R02573	0	Trimethylsulfonium + Tetrahydrofolate <=> Dimethyl sulfide + 5-Methyltetrahydrofolate	C01008 + C00101 <=> C00580 + C00440	2.1.1.19				PATH: rn00670 One carbon pool by folate	Trimethylsulfonium
R02577	0	Propane-1,2-diol + NADP+ <=> Lactaldehyde + NADPH + H+	C00583 + C00006 <=> C05999 + C00005 + C00080	1.1.1.21				PATH: rn00561 Glycerolipid metabolism	Propane-1,2-diol	KO: K00011 aldehyde reductase [EC:1.1.1.21]
R02580	0	Prostaglandin E2 + NAD+ <=> (5Z,13E)-11alpha-Hydroxy-9,15-dioxoprost-13-enoate + NADH + H+	C00584 + C00003 <=> C04707 + C00004 + C00080	1.1.1.141					(5Z,13E)-(15S)-11alpha,15-Dihydroxy-9-oxoprost-13-enoate
R02583	0	Prostaglandin E2 <=> Prostaglandin A2 + H2O	C00584 <=> C05953 + C00001					PATH: rn00590 Arachidonic acid metabolism
R02586	0	3'-Phosphoadenylyl sulfate + Protein tyrosine <=> Adenosine 3',5'-bisphosphate + Protein tyrosine-O-sulfate	C00053 + C00585 <=> C00054 + C03721	2.8.2.20					3'-Phosphoadenylylsulfate
R02592	0	N-Dimethyl-2-aminoethylphosphonate + Activated methyl group <=> N-Trimethyl-2-aminoethylphosphonate	C05680 + C10905 <=> C06459					PATH: rn00440 Aminophosphonate metabolism
R02593	0	Coniferyl alcohol + NADP+ <=> Coniferyl aldehyde + NADPH + H+	C00590 + C00006 <=> C02666 + C00005 + C00080	1.1.1.194	1.1.1.195			PATH: rn00940 Phenylpropanoid biosynthesis	coniferyl alcohol	KO: K00083 cinnamyl-alcohol dehydrogenase [EC:1.1.1.195]
R02600	0	Sulfoacetaldehyde + Reduced acceptor <=> 2-Hydroxyethanesulfonate + Acceptor	C00593 + C00030 <=> C05123 + C00028					PATH: rn00430 Taurine and hypotaurine metabolism
R02609	0	5beta-Cholestan-3-one + NADP+ <=> Cholest-4-en-3-one + NADPH + H+	C03091 + C00006 <=> C00599 + C00005 + C00080	1.3.1.3					5beta-Cholestan-3-one
R02610	0	5alpha-Cholestan-3-one + NADP+ <=> Cholest-4-en-3-one + NADPH + H+	C03238 + C00006 <=> C00599 + C00005 + C00080	1.3.1.22					5alpha-cholestan-3-one
R02611	0	Phenylethyl alcohol + NAD+ <=> Phenylacetaldehyde + NADH + H+	C05853 + C00003 <=> C00601 + C00004 + C00080	1.1.1.90				PATH: rn00360 Phenylalanine metabolism	Phenylethylalcohol	KO: K00055 aryl-alcohol dehydrogenase [EC:1.1.1.90]
R02618	0	3-Sulfino-L-alanine + NAD+ + H2O <=> 3-Sulfinylpyruvate + NH3 + NADH + H+	C00606 + C00003 + C00001 <=> C05527 + C00014 + C00004 + C00080	1.4.1.-				PATH: rn00272 Cysteine metabolism
R02620	0	Long-chain aldehyde + CoA + NADP+ <=> Long-chain acyl-CoA + NADPH + H+	C00609 + C00010 + C00006 <=> C02843 + C00005 + C00080	1.2.1.50					Long-chain-aldehyde
R02628	0	Phosphoenolpyruvate + Protein histidine <=> Pyruvate + Protein N(pi)-phospho-L-histidine	C00074 + C00615 <=> C00022 + C04261	2.7.3.9					Phosphoenolpyruvate
R02632	0	3'-Phosphoadenylyl sulfate + Quercetin 3-sulfate <=> Adenosine 3',5'-bisphosphate + Quercetin 3,3'-bissulfate	C00053 + C00616 <=> C00054 + C01155	2.8.2.26				PATH: rn00944 Flavone and flavonol biosynthesis	3'-Phosphoadenylylsulfate
R02633	0	3'-Phosphoadenylyl sulfate + Quercetin 3-sulfate <=> Adenosine 3',5'-bisphosphate + Quercetin 3,4'-bissulfate	C00053 + C00616 <=> C00054 + C01156	2.8.2.27				PATH: rn00944 Flavone and flavonol biosynthesis	3'-Phosphoadenylylsulfate
R02637	0	3-Dehydro-L-gulonate + NAD+ <=> (4R,5S)-4,5,6-Trihydroxy-2,3-dioxohexanoate + NADH + H+	C00618 + C00003 <=> C04575 + C00004 + C00080	1.1.1.130				PATH: rn00040 Pentose and glucuronate interconversions	3-Dehydro-L-gulonate	KO: K08092 3-dehydro-L-gulonate 2-dehydrogenase [EC:1.1.1.130]
R02639	0	3-Dehydro-L-gulonate + NADP+ <=> (4R,5S)-4,5,6-Trihydroxy-2,3-dioxohexanoate + NADPH + H+	C00618 + C00006 <=> C04575 + C00005 + C00080	1.1.1.130				PATH: rn00040 Pentose and glucuronate interconversions	3-Dehydro-L-gulonate	KO: K08092 3-dehydro-L-gulonate 2-dehydrogenase [EC:1.1.1.130]
R02640	0	L-Gulonate + NAD+ <=> 3-Dehydro-L-gulonate + NADH + H+	C00800 + C00003 <=> C00618 + C00004 + C00080	1.1.1.45				PATH: rn00040 Pentose and glucuronate interconversions	L-Gulonate
R02642	0	3-Oxo-5beta-steroid + Acceptor <=> 3-Oxo-delta4-steroid + Reduced acceptor	C02797 + C00028 <=> C00619 + C00030	1.3.99.6					3-Oxo-5beta-steroid
R02643	0	3-Oxo-5alpha-steroid + Acceptor <=> 3-Oxo-delta4-steroid + Reduced acceptor	C02940 + C00028 <=> C00619 + C00030	1.3.99.5					3-Oxo-5alpha-steroid
R02644	0	3-Oxo-delta5-steroid <=> 3-Oxo-delta4-steroid	C01034 <=> C00619	5.3.3.1					3-Oxo-delta5-steroid delta5-delat4-isomerase
R02651	0	N-Acyl-D-mannosamine + NAD+ <=> N-Acyl-D-mannosaminolactone + NADH + H+	C00625 + C00003 <=> C03792 + C00004 + C00080	1.1.1.233					N-acyl-D-mannosamine
R02652	0	N-Acyl-D-glucosamine <=> N-Acyl-D-mannosamine	C03000 <=> C00625	5.1.3.8					N-Acyl-D-glucosamine 2-epimerase
R02659	0	2-Keto-D-gluconic acid <=> 2-Dehydro-D-glucono-1,5-lactone + H2O	C06473 <=> C06440 + C00001
R02663	0	2-Methylpropanoyl-CoA <=> Branched chain fatty acid	C00630 <=> C05996					PATH: rn00280 Valine, leucine and isoleucine degradation
R02676	0	(S)-4-Hydroxymandelonitrile <=> Cyanide + 4-Hydroxybenzaldehyde	C03742 <=> C00177 + C00633	4.1.2.11					4-Hydroxymandelonitrile hydroxybenzaldehyde-lyase
R02679	0	Indole-3-ethanol + NAD+ <=> Indole-3-acetaldehyde + NADH + H+	C00955 + C00003 <=> C00637 + C00004 + C00080	1.1.1.190				PATH: rn00380 Tryptophan metabolism	indole-3-ethanol
R02680	0	Indole-3-ethanol + NADP+ <=> Indole-3-acetaldehyde + NADPH + H+	C00955 + C00006 <=> C00637 + C00005 + C00080	1.1.1.191				PATH: rn00380 Tryptophan metabolism	indole-3-ethanol
R02684	0	Prostaglandin F2alpha + NADP+ <=> (5Z,13E)-(15S)-9alpha,15-Dihydroxy-11-oxoprosta-5,13-dienoate + NADPH + H+	C00639 + C00006 <=> C00696 + C00005 + C00080	1.1.1.188					(5Z,13E)-(15S)-9alpha,11alpha,15-trihydroxyprosta-5,13-
R02685	0	(3S)-3-Hydroxyacyl-CoA <=> trans-2,3-Dehydroacyl-CoA + H2O	C00640 <=> C00658 + C00001	4.2.1.17	4.2.1.74				(3S)-3-Hydroxyacyl-CoA hydro-lyase
R02692	0	1,2-Diacyl-sn-glycerol + Cholesterol <=> 1-Acylglycerol + Cholesterol ester	C00641 + C00187 <=> C01885 + C02530	2.3.1.73				PATH: rn00120 Bile acid biosynthesis	1,2-Diacyl-sn-glycerol
R02693	0	1,2-Diacyl-sn-glycerol + Sterol <=> 1-Acylglycerol + Steryl ester	C00641 + C00370 <=> C01885 + C01958	2.3.1.73					1,2-Diacyl-sn-glycerol
R02697	0	4-Hydroxyphenylacetaldehyde + NADP+ + H2O <=> 4-Hydroxyphenylacetate + NADPH + H+	C03765 + C00006 + C00001 <=> C00642 + C00005 + C00080	1.2.1.5				PATH: rn00350 Tyrosine metabolism	4-Hydroxyphenylacetaldehyde	KO: K00129 aldehyde dehydrogenase (NAD(P)+) [EC:1.2.1.5]
R02703	0	D-Mannitol 1-phosphate + NAD+ <=> beta-D-Fructose 6-phosphate + NADH + H+	C00644 + C00003 <=> C05345 + C00004 + C00080	1.1.1.17				PATH: rn00051 Fructose and mannose metabolism	D-Mannitol-1-phosphate	KO: K00009 mannitol-1-phosphate 5-dehydrogenase [EC:1.1.1.17]
R02713	0	4-Methylene-L-glutamate <=> 4-Methylene-2-oxoglutarate	C00651 <=> C06035					PATH: rn00660 C5-Branched dibasic acid metabolism
R02721	0	D-Glyceraldehyde 3-phosphate + Pyruvate <=> 5-(2-Hydroxyethyl)-4-methylthiazole	C00118 + C00022 <=> C04294					PATH: rn00730 Thiamine metabolism
R02728	0	beta-D-Glucose 1-phosphate <=> beta-D-Glucose 6-phosphate	C00663 <=> C01172	5.4.2.6				PATH: rn00500 Starch and sucrose metabolism	beta-D-Glucose 1-phosphate 1,6-phosphomutase	KO: K01838 beta-phosphoglucomutase [EC:5.4.2.6]
R02729	0	5-Formiminotetrahydrofolate + Glycine <=> Tetrahydrofolate + N-Formiminoglycine	C00664 + C00037 <=> C00101 + C02718	2.1.2.4				PATH: rn00230 Purine metabolism	5-Formiminotetrahydrofolate
R02733	0	N6-Acetyl-LL-2,6-diaminoheptanedioate + H2O <=> Acetate + LL-2,6-Diaminoheptanedioate	C04390 + C00001 <=> C00033 + C00666	3.5.1.47				PATH: rn00300 Lysine biosynthesis	N6-Acetyl-LL-2,6-diaminoheptanedioate amidohydrolase	KO: K05823 N-acetyldiaminopimelate deacetylase [EC:3.5.1.47]
R02735	0	LL-2,6-Diaminoheptanedioate <=> meso-2,6-Diaminoheptanedioate	C00666 <=> C00680	5.1.1.7				PATH: rn00300 Lysine biosynthesis	LL-2,6-Diaminoheptanedioate 2-epimerase	KO: K01778 diaminopimelate epimerase [EC:5.1.1.7]
R02739	0	alpha-D-Glucose 6-phosphate <=> beta-D-Glucose 6-phosphate	C00668 <=> C01172	5.1.3.15	5.3.1.9			PATH: rn00010 Glycolysis / Gluconeogenesis	alpha-D-Glucose 6-phosphate ketol-isomerase	KO: K01792 glucose-6-phosphate 1-epimerase [EC:5.1.3.15]	KO: K01810 glucose-6-phosphate isomerase [EC:5.3.1.9]
R02740	0	alpha-D-Glucose 6-phosphate <=> beta-D-Fructose 6-phosphate	C00668 <=> C05345	5.3.1.9				PATH: rn00010 Glycolysis / Gluconeogenesis	alpha-D-Glucose 6-phosphate ketol-isomerase	KO: K01810 glucose-6-phosphate isomerase [EC:5.3.1.9]	KO: K06859 glucose-6-phosphate isomerase, archaeal [EC:5.3.1.9]
R02749	0	2-Deoxy-D-ribose 1-phosphate <=> 2-Deoxy-D-ribose 5-phosphate	C00672 <=> C00673	5.4.2.7				PATH: rn00030 Pentose phosphate pathway	2-Deoxy-D-ribose 1-phosphate 1,5-phosphomutase	KO: K01839 phosphopentomutase [EC:5.4.2.7]
R02752	0	D-Glucarate <=> 5-Dehydro-4-deoxy-D-glucarate + H2O	C00818 <=> C00679 + C00001	4.2.1.40				PATH: rn00053 Ascorbate and aldarate metabolism	D-Glucarate hydro-lyase	KO: K01706 glucarate dehydratase [EC:4.2.1.40]
R02754	0	5-Dehydro-4-deoxy-D-glucarate <=> Pyruvate + 2-Hydroxy-3-oxopropanoate	C00679 <=> C00022 + C01146	4.1.2.20				PATH: rn00053 Ascorbate and aldarate metabolism	5-Dehydro-4-deoxy-D-glucarate tartronate-semialdehyde-lyase	KO: K01630 2-dehydro-3-deoxyglucarate aldolase [EC:4.1.2.20]
R02755	0	meso-2,6-Diaminoheptanedioate + NADP+ + H2O <=> L-2-Amino-6-oxoheptanedioate + NH3 + NADPH + H+	C00680 + C00006 + C00001 <=> C03871 + C00014 + C00005 + C00080	1.4.1.16				PATH: rn00300 Lysine biosynthesis	meso-2,6-diaminoheptanedioate	KO: K03340 diaminopimelate dehydrogenase [EC:1.4.1.16]
R02762	0	2-Hydroxymuconate semialdehyde + NAD+ + H2O <=> 2-Hydroxymuconate + NADH + H+	C00682 + C00003 + C00001 <=> C02501 + C00004 + C00080	1.2.1.32				PATH: rn00362 Benzoate degradation via hydroxylation	2-Hydroxymuconate semialdehyde
R02765	0	(R)-Methylmalonyl-CoA <=> (S)-Methylmalonyl-CoA	C01213 <=> C00683	5.1.99.1				PATH: rn00280 Valine, leucine and isoleucine degradation	Methylmalonyl-CoA epimerase	KO: K05606 methylmalonyl-CoA epimerase [EC:5.1.99.1]
R02766	0	(3R)-3-Hydroxyacyl-[acyl-carrier protein] + NAD+ <=> 3-Oxoacyl-[acyl-carrier protein] + NADH + H+	C01271 + C00003 <=> C00685 + C00004 + C00080	1.1.1.212					(3R)-3-Hydroxyacyl-[acyl-carrier-protein]
R02767	0	(3R)-3-Hydroxyacyl-[acyl-carrier protein] + NADP+ <=> 3-Oxoacyl-[acyl-carrier protein] + NADPH + H+	C01271 + C00006 <=> C00685 + C00005 + C00080	1.1.1.100					(3R)-3-Hydroxyacyl-[acyl-carrier-protein]
R02770	0	N-Acyl-D-mannosamine 6-phosphate <=> N-Acyl-D-glucosamine 6-phosphate	C00686 <=> C04136	5.1.3.9					N-Acyl-D-glucosamine 6-phosphate 2-epimerase
R02775	0	4,6-Dideoxy-4-oxo-dTDP-D-glucose <=> GDP-4-dehydro-6-deoxy-L-mannose	C11907 <=> C05344	5.1.3.13				PATH: rn00520 Nucleotide sugars metabolism	dTDP-4-dehydro-6-deoxy-D-glucose 3,5-epimerase	KO: K01790 dTDP-4-dehydrorhamnose 3,5-epimerase [EC:5.1.3.13]
R02781	0	L-Glutamine + 2,4,6/3,5-Pentahydroxycyclohexanone <=> 2-Oxoglutaramate + 1-Amino-1-deoxy-scyllo-inositol	C00064 + C00691 <=> C00940 + C01214	2.6.1.50					L-Glutamine
R02782	0	2,4,6/3,5-Pentahydroxycyclohexanone <=> 3D-(3,5/4)-Trihydroxycyclohexane-1,2-dione + H2O	C00691 <=> C04287 + C00001	4.2.1.44				PATH: rn00562 Inositol phosphate metabolism	2,4,6/3,5-Pentahydroxycyclohexanone hydro-lyase	KO: K03335 inosose dehydratase [EC:4.2.1.44]
R02792	0	3alpha,7alpha,12alpha-Trihydroxy-5beta-cholanate + NAD+ <=> 3alpha,12alpha-Dihydroxy-7-oxo-5beta-cholanate + NADH + H+	C00695 + C00003 <=> C04643 + C00004 + C00080	1.1.1.159					3alpha,7alpha,12alpha-Trihydroxy-5beta-cholanate
R02793	0	3alpha,7alpha,12alpha-Trihydroxy-5beta-cholanate + NADP+ <=> 3alpha,7alpha-Dihydroxy-12-oxo-5beta-cholanate + NADPH + H+	C00695 + C00006 <=> C01292 + C00005 + C00080	1.1.1.176					3alpha,7alpha,12alpha-trihydroxy-5beta-cholanate
R02798	0	3alpha,7alpha,12alpha-Trihydroxy-5beta-cholanate <=> 3alpha,12alpha-Dihydroxy-5beta-chol-6-enoate + H2O	C00695 <=> C11637 + C00001					PATH: rn00120 Bile acid biosynthesis
R02800	0	(5Z,13E)-(15S)-9alpha,15-Dihydroxy-11-oxoprosta-5,13-dienoate + NADP+ <=> (5Z,13E)-9alpha-Hydroxy-11,15-dioxoprosta-5,13-dienoate + NADPH + H+	C00696 + C00006 <=> C04758 + C00005 + C00080	1.1.1.196					(5Z,13E)-(15S)-9alpha,15-dihydroxy-11-oxoprosta-5,13-dienoate
R02801	0	(5Z,13E)-(15S)-9alpha,15-Dihydroxy-11-oxoprosta-5,13-dienoate <=> Prostaglandin J2 + H2O	C00696 <=> C05957 + C00001					PATH: rn00590 Arachidonic acid metabolism
R02802	0	Nitrogen + 2 e- + 2 H+ <=> Diimine	C00697 + 2 C05359 + 2 C00080 <=> C05360	1.18.6.1					Reduced ferredoxin
R02806	0	Thymidine + Base <=> 2-Deoxy-D-ribosyl-base + Thymine	C00214 + C00701 <=> C03216 + C00178	2.4.2.6				PATH: rn00240 Pyrimidine metabolism	Nucleoside	KO: K08728 nucleoside deoxyribosyltransferase [EC:2.4.2.6]
R02807	0	Hg + NADP+ + H+ <=> Mercury(2+) + NADPH	C01319 + C00006 + C00080 <=> C00703 + C00005	1.16.1.1					Hg
R02809	0	3'-Phosphoadenylyl sulfate + Amine <=> Adenosine 3',5'-bisphosphate + Sulfamate	C00053 + C00706 <=> C00054 + C01614	2.8.2.3					3'-Phosphoadenylylsulfate
R02813	0	(R)-10-Hydroxystearate <=> (9Z)-Octadecenoic acid + H2O	C03195 <=> C00712 + C00001	4.2.1.53					(R)-10-Hydroxystearate 10-hydro-lyase
R02818	0	DL-Serine <=> Cysteine	C00716 <=> C00736					PATH: rn00460 Cyanoamino acid metabolism
R02819	0	Alditol + NAD+ <=> Aldose + NADH + H+	C00717 + C00003 <=> C01370 + C00004 + C00080	1.1.1.21					Alditol
R02820	0	Alditol + NADP+ <=> Aldose + NADPH + H+	C00717 + C00006 <=> C01370 + C00005 + C00080	1.1.1.21					Alditol
R02824	0	Insulin + 2 Glutathione <=> Reduced insulin + Glutathione disulfide	C00723 + 2 C00051 <=> C02288 + C00127	1.8.4.2				PATH: rn00480 Glutathione metabolism	glutathione	KO: K05360 protein-disulfide reductase (glutathione) [EC:1.8.4.2]
R02826	0	Aliphatic amide <=> Nitrile + H2O	C02244 <=> C00726 + C00001	4.2.1.84					Aliphatic amide hydro-lyase
R02829	0	Nitrile + Oxygen + NADPH + H+ <=> Cyanohydrin + NADP+ + H2O	C00726 + C00007 + C00005 + C00080 <=> C05712 + C00006 + C00001					PATH: rn00460 Cyanoamino acid metabolism	nitrile,NADPH
R02839	0	3'-Phosphoadenylyl sulfate + Cortisol <=> Adenosine 3',5'-bisphosphate + Cortisol 21-sulfate	C00053 + C00735 <=> C00054 + C02822	2.8.2.18					3'-Phosphoadenylylsulfate
R02847	0	D-Aldose + NAD+ <=> D-Aldonolactone + NADH + H+	C00737 + C00003 <=> C16830 + C00004 + C00080	1.1.1.121					D-Aldose
R02854	0	D-Serine + Amino acid(Arg-) <=> D-Lombricine + Ornithine	C00740 + C02385 <=> C01726 + C01602					PATH: rn00260 Glycine, serine and threonine metabolism
R02855	0	(R)-Acetoin + NAD+ <=> Diacetyl + NADH + H+	C00810 + C00003 <=> C00741 + C00004 + C00080	1.1.1.4	1.1.1.5			PATH: rn00650 Butanoate metabolism	(R)-Acetoin	KO: K03366 acetoin dehydrogenase [EC:1.1.1.5]
R02856	0	(R)-Acetoin + NADP+ <=> Diacetyl + NADPH + H+	C00810 + C00006 <=> C00741 + C00005 + C00080	1.1.1.5				PATH: rn00650 Butanoate metabolism	(R)-Acetoin	KO: K03366 acetoin dehydrogenase [EC:1.1.1.5]
R02857	0	Hydrofluoric acid + Glycolate <=> Fluoroacetate + H2O	C16487 + C00160 <=> C06108 + C00001	3.8.1.3
R02860	0	(R,S)-Nicotine + Acceptor + H2O <=> (S)-6-Hydroxynicotine + Reduced acceptor	C16150 + C00028 + C00001 <=> C01056 + C00030	1.5.99.4				PATH: rn00760 Nicotinate and nicotinamide metabolism	Nicotine
R02875	0	Squalene + H2O <=> Tetrahymanol	C00751 + C00001 <=> C06083					PATH: rn00900 Terpenoid biosynthesis
R02876	0	Squalene <=> Hopanoid	C00751 <=> C06084					PATH: rn00900 Terpenoid biosynthesis
R02878	0	1-Octanol + NAD+ <=> 1-Octanal + NADH + H+	C00756 + C00003 <=> C01545 + C00004 + C00080	1.1.1.73					1-Octanol
R02888	0	Cellulose + Orthophosphate <=> Cellulose + D-Glucose 1-phosphate	C00760 + C00009 <=> C00760 + C00103	2.4.1.49					1,4-beta-D-Oligo-D-glucan
R02892	0	4,5alpha-Dihydrocortisone + NADP+ <=> Cortisone + NADPH + H+	C03588 + C00006 <=> C00762 + C00005 + C00080	1.3.1.4					4,5alpha-dihydrocortisone
R02895	0	D-Proline + L-Glutamine <=> Linatine	C00763 + C00064 <=> C05939					PATH: rn00330 Arginine and proline metabolism
R02896	0	D-Iditol + NAD+ <=> D-Sorbose + NADH + H+	C01489 + C00003 <=> C00764 + C00004 + C00080	1.1.1.15					D-Iditol
R02898	0	Flavanone <=> 2'-Hydroxychalcone	C00766 <=> C09321	5.5.1.6					Flavanone lyase (decyclizing)
R02904	0	Rhodopsin <=> 11-cis-Retinal	C00778 <=> C02110					PATH: rn00830 Retinol metabolism
R02905	0	Rhodopsin + hn <=> Bathorhodopsin	C00778 + C00205 <=> C05914					PATH: rn00830 Retinol metabolism
R02906	0	Scytalone + NADP+ <=> 1,3,6,8-Naphthalenetetrol + NADPH + H+	C00779 + C00006 <=> C04033 + C00005 + C00080	1.1.1.252					scytalone
R02907	0	Scytalone <=> 1,3,8-Naphthalenertriol + H2O	C00779 <=> C01173 + C00001	4.2.1.94					Scytalone 7,8-hydro-lyase
R02915	0	(-)-Medicarpin + NADP+ + H2O <=> (-)-Vestitone + NADPH + H+	C10503 + C00006 + C00001 <=> C00786 + C00005 + C00080	1.1.1.246				PATH: rn00943 Isoflavonoid biosynthesis	Medicarpin
R02933	0	L-Gulono-1,4-lactone + H2O <=> L-Gulonate	C01040 + C00001 <=> C00800	3.1.1.17	3.1.1.25			PATH: rn00053 Ascorbate and aldarate metabolism	L-Gulono-1,4-lactone lactonohydrolase	KO: K01053 gluconolactonase [EC:3.1.1.17]
R02934	0	Nucleoside 5'-phosphate + Deoxynucleoside <=> Nucleoside + Deoxynucleoside 5'-phosphate	C01117 + C02269 <=> C00801 + C00676	2.7.1.77					Nucleotide
R02936	0	(-)-Ureidoglycolate + NADP+ <=> Oxalureate + NADPH + H+	C00603 + C00006 <=> C00802 + C00005 + C00080	1.1.1.154				PATH: rn00230 Purine metabolism	(S)-Ureidoglycolate	KO: K00073 ureidoglycolate dehydrogenase [EC:1.1.1.154]
R02941	0	Salicylaldehyde + NAD+ + H2O <=> Salicylate + NADH + H+	C06202 + C00003 + C00001 <=> C00805 + C00004 + C00080	1.2.1.65	1.2.1.-			PATH: rn00626 Naphthalene and anthracene degradation	salicylaldehyde	KO: K00152 salicylaldehyde dehydrogenase [EC:1.2.1.65]
R02944	0	(+)-Borneol + NAD+ <=> (+)-Camphor + NADH + H+	C01765 + C00003 <=> C00808 + C00004 + C00080	1.1.1.198					(+)-borneol
R02945	0	(-)-Borneol + NAD+ <=> (-)-Camphor + NADH + H+	C01766 + C00003 <=> C00809 + C00004 + C00080	1.1.1.227					(-)-borneol
R02949	0	(R)-Acetoin <=> (S)-Acetoin	C00810 <=> C01769	5.1.2.4				PATH: rn00650 Butanoate metabolism	(R)-Acetoin racemase
R02954	0	Dihydrobiochanin A + NADP+ <=> Biochanin A + NADPH + H+	C02675 + C00006 <=> C00814 + C00005 + C00080	1.3.1.46				PATH: rn00943 Isoflavonoid biosynthesis	Dihydrobiochanin-A
R02955	0	Acetyl-CoA + Citramalate <=> Acetate + (3S)-Citramalyl-CoA	C00024 + C00815 <=> C00033 + C01011	2.8.3.11					Acetyl-CoA
R02956	0	Succinyl-CoA + Citramalate <=> Succinate + Citramalyl-CoA	C00091 + C00815 <=> C00042 + C00904	2.8.3.7					Succinyl-CoA
R02957	0	D-Glucuronolactone + NAD+ + 2 H2O <=> D-Glucarate + NADH + H+	C02670 + C00003 + 2 C00001 <=> C00818 + C00004 + C00080	1.2.1.3				PATH: rn00053 Ascorbate and aldarate metabolism	D-Glucuronolactone	KO: K00128 aldehyde dehydrogenase (NAD+) [EC:1.2.1.3]
R02959	0	D-Glutamine <=> D-Glutamyl-peptide	C00819 <=> C02671					PATH: rn00471 D-Glutamine and D-glutamate metabolism
R02962	0	Dopaquinone <=> 2-Carboxy-2,3-dihydro-5,6-dihydroxyindole	C00822 <=> C05604					PATH: rn00350 Tyrosine metabolism
R02963	0	Lactoyl-CoA <=> Propenoyl-CoA + H2O	C00827 <=> C00894 + C00001	4.2.1.54				PATH: rn00640 Propanoate metabolism	Lactoyl-CoA hydro-lyase
R02964	0	Menaquinone + H+ + NADH <=> Menaquinol + NAD+	C00828 + C00080 + C00004 <=> C05819 + C00003	1.6.5.2
R02965	0	Menaquinone + Hydrogen <=> Menaquinol	C00828 + C00282 <=> C05819	1.12.5.1					Hydrogen
R02969	0	Hydroxymalonate + NAD+ <=> Oxomalonate + NADH + H+	C02287 + C00003 <=> C00830 + C00004 + C00080	1.1.1.167					Hydroxymalonate
R02970	0	Pyruvate + Aminomalonate <=> L-Alanine + Oxomalonate	C00022 + C00872 <=> C00041 + C00830	2.6.1.47					L-Alanine
R02975	0	7,8-Dihydrobiopterin + NADP+ <=> Sepiapterin + NADPH + H+	C02953 + C00006 <=> C00835 + C00005 + C00080	1.1.1.153					7,8-Dihydrobiopterin
R02979	0	Sphinganine + FAD <=> FADH2 + Sphingosine	C00836 + C00016 <=> C01352 + C00319	1.3.99.-
R02984	0	dTDP-glucose <=> dTDP-galactose	C00842 <=> C02097	5.1.3.2				PATH: rn00520 Nucleotide sugars metabolism	dTDPglucose 4-epimerase	KO: K01784 UDP-glucose 4-epimerase [EC:5.1.3.2]
R02987	0	2-Furoyl-CoA + Acceptor + H2O <=> S-(5-Hydroxy-2-furoyl)-CoA + Reduced acceptor	C00845 + C00028 + C00001 <=> C03724 + C00030	1.3.99.8					2-Furoyl-CoA
R02988	0	3-Oxoadipate + NAD+ <=> 2-Maleylacetate + NADH + H+	C00846 + C00003 <=> C02222 + C00004 + C00080	1.3.1.32				PATH: rn00362 Benzoate degradation via hydroxylation	3-oxoadipate	KO: K00217 maleylacetate reductase [EC:1.3.1.32]
R02989	0	3-Oxoadipate + NADP+ <=> 2-Maleylacetate + NADPH + H+	C00846 + C00006 <=> C02222 + C00005 + C00080	1.3.1.32				PATH: rn00362 Benzoate degradation via hydroxylation	3-oxoadipate	KO: K00217 maleylacetate reductase [EC:1.3.1.32]
R02990	0	Succinyl-CoA + 3-Oxoadipate <=> Succinate + 3-Oxoadipyl-CoA	C00091 + C00846 <=> C00042 + C02232	2.8.3.6				PATH: rn00362 Benzoate degradation via hydroxylation	Succinyl-CoA	KO: K01031 3-oxoadipate CoA-transferase, alpha subunit [EC:2.8.3.6]	KO: K01032 3-oxoadipate CoA-transferase, beta subunit [EC:2.8.3.6]
R02991	0	2-Oxo-2,3-dihydrofuran-5-acetate + H2O <=> 3-Oxoadipate	C03586 + C00001 <=> C00846	3.1.1.24				PATH: rn00362 Benzoate degradation via hydroxylation	4-Carboxymethylbut-3-en-4-olide enol-lactonohydrolase	KO: K01055 3-oxoadipate enol-lactonase [EC:3.1.1.24]
R02994	0	6-endo-Hydroxycineole + NAD+ <=> 6-Oxocineole + NADH + H+	C03092 + C00003 <=> C00848 + C00004 + C00080	1.1.1.241				PATH: rn00900 Terpenoid biosynthesis	6-endo-hydroxycineole
R02996	0	Aryl sulfate + Phenol <=> Phenol + Aryl sulfate	C00850 + C15584 <=> C15584 + C00850	2.8.2.22					Arylsulfate
R02998	0	Chlorogenate + Glucarate <=> Quinate + 2-O-Caffeoylglucarate	C00852 + C00767 <=> C00296 + C03062	2.3.1.98					Chlorogenate
R03001	0	D-Methionine + Pyruvate <=> 4-Methylthio-2-oxobutanoic acid + L-Alanine	C00855 + C00022 <=> C01180 + C00041	2.6.1.41					D-Methionine
R03020	0	tRNA uridine <=> tRNA pseudouridine	C00868 <=> C02764	5.4.99.12					tRNA-uridine uracilmutase
R03021	0	(R)-2-Hydroxystearate + NAD+ <=> 2-Oxooctadecanoic acid + NADH + H+	C03042 + C00003 <=> C00869 + C00004 + C00080	1.1.1.98					(R)-2-Hydroxystearate
R03022	0	(S)-2-Hydroxystearate + NAD+ <=> 2-Oxooctadecanoic acid + NADH + H+	C03045 + C00003 <=> C00869 + C00004 + C00080	1.1.1.99					(S)-2-Hydroxystearate
R03025	0	Coenzyme F420 + Hydrogen <=> Reduced coenzyme F420	C00876 + C00282 <=> C01080	1.12.98.1				PATH: rn00790 Folate biosynthesis	Hydrogen	KO: K00440 coenzyme F420 hydrogenase alpha subunit [EC:1.12.98.1]	KO: K00441 coenzyme F420 hydrogenase beta subunit [EC:1.12.98.1]	KO: K00442 coenzyme F420 hydrogenase delta subunit	KO: K00443 coenzyme F420 hydrogenase gamma subunit [EC:1.12.98.1]
R03026	0	(S)-3-Hydroxybutanoyl-CoA <=> Crotonoyl-CoA + H2O	C01144 <=> C00877 + C00001	4.2.1.17				PATH: rn00071 Fatty acid metabolism	(S)-3-Hydroxybutanoyl-CoA hydro-lyase	KO: K01692 enoyl-CoA hydratase [EC:4.2.1.17]	KO: K07511 enoyl-CoA hydratase [EC:4.2.1.17]	KO: K07514 enoyl-CoA hydratase / 3-hydroxyacyl-CoA dehydrogenase /	KO: K07515 enoyl-CoA hydratase [EC:4.2.1.17]
R03027	0	(R)-3-Hydroxybutanoyl-CoA <=> Crotonoyl-CoA + H2O	C03561 <=> C00877 + C00001	4.2.1.55				PATH: rn00650 Butanoate metabolism	(3R)-3-Hydroxybutanoyl-CoA hydro-lyase	KO: K01715 3-hydroxybutyryl-CoA dehydratase [EC:4.2.1.55]
R03032	0	D-Arabinonate <=> 2-Dehydro-3-deoxy-D-xylonate + H2O	C00878 <=> C03826 + C00001	4.2.1.5					D-Arabinonate hydro-lyase
R03033	0	D-Galactonate <=> 2-Dehydro-3-deoxy-D-galactonate + H2O	C00880 <=> C01216 + C00001	4.2.1.6				PATH: rn00052 Galactose metabolism	D-Galactonate hydro-lyase	KO: K01684 galactonate dehydratase [EC:4.2.1.6]
R03034	0	D-Galactono-1,4-lactone + H2O <=> D-Galactonate	C03383 + C00001 <=> C00880	3.1.1.25				PATH: rn00052 Galactose metabolism	D-Galactono-1,4-lactone hydroxyacylhydrolase
R03043	0	Pregnan-21-ol + NAD+ <=> Pregnan-21-al + NADH + H+	C00892 + C00003 <=> C00891 + C00004 + C00080	1.1.1.150					21-Hydroxysteroid
R03044	0	Pregnan-21-al + NADPH + H+ <=> Pregnan-21-ol + NADP+	C00891 + C00005 + C00080 <=> C00892 + C00006	1.1.1.151
R03045	0	3-Hydroxypropionyl-CoA <=> Propenoyl-CoA + H2O	C05668 <=> C00894 + C00001	4.2.1.17				PATH: rn00410 beta-Alanine metabolism	3-Hydroxypropionyl-CoA hydro-lyase	KO: K01692 enoyl-CoA hydratase [EC:4.2.1.17]	KO: K07511 enoyl-CoA hydratase [EC:4.2.1.17]	KO: K07514 enoyl-CoA hydratase / 3-hydroxyacyl-CoA dehydrogenase /	KO: K07515 enoyl-CoA hydratase [EC:4.2.1.17]
R03048	0	11-cis-Retinol + NAD+ <=> 11-cis-Retinal + NADH + H+	C00899 + C00003 <=> C02110 + C00004 + C00080	1.1.1.-				PATH: rn00830 Retinol metabolism	11-cis-Retinol	KO: K00061 retinol dehydrogenase [EC:1.1.1.-]
R03052	0	2-Acetolactate <=> 3-Hydroxy-3-methyl-2-oxobutanoic acid	C00900 <=> C04181	5.4.99.3					2-Acetolactate methylmutase
R03053	0	L-Norleucine + 2-Oxoglutarate <=> 2-Oxohexanoic acid + L-Glutamate	C01933 + C00026 <=> C00902 + C00025	2.6.1.67					L-2-Aminohexanoate
R03054	0	Cinnamaldehyde + NADPH + H+ <=> Cinnamyl alcohol + NADP+	C00903 + C00005 + C00080 <=> C02394 + C00006	1.1.1.195					cinnamyl-alcohol
R03055	0	5,6-Dihydrothymine + H2O <=> 3-Ureidoisobutyrate	C00906 + C00001 <=> C05100	3.5.2.2				PATH: rn00240 Pyrimidine metabolism	5,6-Dihydrothymine amidohydrolase	KO: K01464 dihydropyrimidinase [EC:3.5.2.2]
R03063	0	Cephalosporin C + 2-Oxoglutarate <=> (7R)-7-(5-Carboxy-5-oxopentanoyl)aminocephalosporinate + D-Glutamate	C00916 + C00026 <=> C04712 + C00217	2.6.1.74				PATH: rn00311 Penicillin and cephalosporin biosynthesis	cephalosporin-C
R03064	0	Cephalosporin C + CoA <=> Deacetylcephalosporin C + Acetyl-CoA	C00916 + C00010 <=> C03112 + C00024	2.3.1.175				PATH: rn00311 Penicillin and cephalosporin biosynthesis	acetyl-CoA
R03069	0	2,3-Dimethylmaleate + H2O <=> (2R,3S)-2,3-Dimethylmalate	C00922 + C00001 <=> C03652	4.2.1.85				PATH: rn00760 Nicotinate and nicotinamide metabolism	(2R,3S)-2,3-dimethylmalate hydro-lyase (dimethylmaleate-forming)
R03070	0	Methylitaconate <=> 2,3-Dimethylmaleate	C02295 <=> C00922	5.3.3.6				PATH: rn00760 Nicotinate and nicotinamide metabolism	Methylitaconate delta2-delta3-isomerase
R03071	0	2 Ferrocytochrome + Nitrate <=> 2 Ferricytochrome + Nitrite + H2O	2 C00924 + C00244 <=> 2 C00923 + C00088 + C00001	1.9.6.1				PATH: rn00910 Nitrogen metabolism	Ferrocytochrome
R03073	0	Isonocardicin A <=> Nocardicin A	C00927 <=> C01941	5.1.1.14					Isonocardicin A epimerase
R03075	0	D-Glucose + Sinapoylcholine <=> 1-O-Sinapoyl-beta-D-glucose + Choline	C00031 + C00933 <=> C01175 + C00114	2.3.1.91				PATH: rn00940 Phenylpropanoid biosynthesis	1-O-(4-Hydroxy-3,5-dimethoxycinnamoyl)-beta-D-glucose	KO: K09756 sinapoylglucose-choline O-sinapoyltransferase
R03076	0	Protein N(pi)-phospho-L-histidine + Sugar <=> Protein histidine + Sugar phosphate	C04261 + C11477 <=> C00615 + C00934	2.7.1.69					Protein-N(pai)-phosphohistidine
R03080	0	(R)-Propane-1,2-diol + NAD+ <=> (R)-Lactaldehyde + NADH + H+	C02912 + C00003 <=> C00937 + C00004 + C00080	1.1.1.77					(R)-Propane-1,2-diol
R03081	0	2-Dehydro-3-deoxy-D-fuconate <=> Pyruvate + (R)-Lactaldehyde	C06159 <=> C00022 + C00937	4.1.2.18				PATH: rn00051 Fructose and mannose metabolism	2-Dehydro-3-deoxy-D-fuconate glycolaldehyde
R03082	0	(R)-Lactaldehyde + Glutathione + NAD+ <=> (R)-S-Lactoylglutathione + NADH + H+	C00937 + C00051 + C00003 <=> C03451 + C00004 + C00080						(R)-Lactaldehyde
R03084	0	3-Dehydroquinate <=> 3-Dehydroshikimate + H2O	C00944 <=> C02637 + C00001	4.2.1.10				PATH: rn00400 Phenylalanine, tyrosine and tryptophan biosynthesis	3-Dehydroquinate hydro-lyase	KO: K03785 3-dehydroquinate dehydratase I [EC:4.2.1.10]	KO: K03786 3-dehydroquinate dehydratase II [EC:4.2.1.10]
R03106	0	Hydrogen cyanide + Mercaptopyruvate <=> Thiocyanate + Pyruvate	C01326 + C00957 <=> C01755 + C00022	2.8.1.2
R03116	0	1,3-beta-D-Glucan + Orthophosphate <=> 1,3-beta-D-Glucan + D-Glucose 1-phosphate	C00965 + C00009 <=> C00965 + C00103	2.4.1.30	2.4.1.97				1,3-beta-D-Oligoglucan
R03120	0	Aromatic amino acid + 2-Oxoglutarate <=> Aromatic oxo acid + L-Glutamate	C01021 + C00026 <=> C00972 + C00025	2.6.1.57					Aromatic-amino-acid
R03121	0	Aromatic amino acid + Glyoxylate <=> Aromatic oxo acid + Glycine	C01021 + C00048 <=> C00972 + C00037	2.6.1.60					Aromatic-amino-acid
R03128	0	Dihydroxyfumarate <=> 2-Hydroxy-3-oxosuccinate	C00975 <=> C03459					PATH: rn00630 Glyoxylate and dicarboxylate metabolism
R03131	0	O-Acetyl-L-serine + Uracil <=> 3-(Uracil-1-yl)-L-alanine + Acetate	C00979 + C00106 <=> C03584 + C00033	2.5.1.53					O3-acetyl-L-serine
R03133	0	O-Acetyl-L-serine + Zeatin <=> Lupinate + Acetate	C00979 + C00371 <=> C01513 + C00033	2.5.1.50				PATH: rn00908 Zeatin biosynthesis	O-Acetyl-L-serine acetate-lyase (adding N6-substituted adenine)
R03134	0	O-Acetyl-L-serine + Pyrazole <=> 3-(Pyrazol-1-yl)-L-alanine + Acetate	C00979 + C00481 <=> C01162 + C00033	2.5.1.51					O3-acetyl-L-serine
R03136	0	Polyvinyl alcohol + Acceptor <=> Oxidized polyvinyl alcohol + Reduced acceptor	C00980 + C00028 <=> C01166 + C00030	1.1.99.23					Polyvinyl-alcohol
R03138	0	3'-Phosphoadenylyl sulfate + Renilla luciferin <=> Adenosine 3',5'-bisphosphate + Luciferyl sulfate	C00053 + C00982 <=> C00054 + C02555	2.8.2.10					3'-Phosphoadenylylsulfate
R03141	0	4-Hydroxybutanoic acid <=> Vinylacetyl-CoA	C00989 <=> C02331					PATH: rn00650 Butanoate metabolism
R03147	0	Ferricytochrome b5 + Ascorbate <=> Monodehydroascorbate + Ferrocytochrome b5 + H+	C00996 + C00072 <=> C01041 + C00999 + C00080	1.10.2.1					L-Ascorbate
R03148	0	Phosphoramidate + D-Hexose <=> NH3 + alpha-D-Hexose 1-phosphate	C02306 + C00738 <=> C00014 + C01171	2.7.1.62					phosphoramidate
R03153	0	Acetyl-CoA + (S)-2-Methylmalate <=> Acetate + (3S)-Citramalyl-CoA	C00024 + C02614 <=> C00033 + C01011	2.8.3.11				PATH: rn00660 C5-Branched dibasic acid metabolism	Acetyl-CoA
R03154	0	Succinyl-CoA + (S)-2-Methylmalate <=> Succinate + (3S)-Citramalyl-CoA	C00091 + C02614 <=> C00042 + C01011	2.8.3.7				PATH: rn00660 C5-Branched dibasic acid metabolism	Succinyl-CoA
R03155	0	(R)-Pantolactone + NADP+ <=> Dihydro-4,4-dimethyl-2,3-Furandione + NADPH + H+	C01012 + C00006 <=> C01125 + C00005 + C00080	1.1.1.168	1.1.1.214				(R)-Pantoyl-lactone
R03156	0	(R)-Pantolactone + Acceptor <=> Dihydro-4,4-dimethyl-2,3-Furandione + Reduced acceptor	C01012 + C00028 <=> C01125 + C00030	1.1.99.27					(R)-Pantolactone
R03158	0	3-Hydroxypropanoate + CoA <=> 3-Hydroxypropionyl-CoA + H2O	C01013 + C00010 <=> C05668 + C00001	3.1.2.4				PATH: rn00410 beta-Alanine metabolism		KO: K05605 3-hydroxyisobutyryl-CoA hydrolase [EC:3.1.2.4]
R03163	0	6-Deoxy-L-galactose <=> L-Fuculose	C01019 <=> C01721	5.3.1.3	5.3.1.25			PATH: rn00051 Fructose and mannose metabolism	L-fucose aldose-ketose-isomerase	KO: K01818 L-fucose isomerase [EC:5.3.1.25]
R03164	0	6-Hydroxynicotinate + Reduced ferredoxin <=> 6-oxo-1,4,5,6-tetrahydronicotinate + Oxidized ferredoxin	C01020 + C00138 <=> C04226 + C00139	1.3.7.1				PATH: rn00760 Nicotinate and nicotinamide metabolism	1,4,5,6-Tetrahydro-6-oxonicotinate
R03166	0	Hydroxymethylbilane <=> Uroporphyrinogen I + H2O	C01024 <=> C05766 + C00001					PATH: rn00860 Porphyrin and chlorophyll metabolism
R03167	0	Lipid hydroperoxide + 2 Glutathione <=> Lipid + Glutathione disulfide + 2 H2O	C01025 + 2 C00051 <=> C01356 + C00127 + 2 C00001	1.11.1.12				PATH: rn00480 Glutathione metabolism	glutathione	KO: K05361 phospholipid-hydroperoxide glutathione peroxidase
R03169	0	2-Methylbutanoyl-CoA + NAD+ <=> 2-Methylbut-2-enoyl-CoA + NADH + H+	C01033 + C00003 <=> C03345 + C00004 + C00080	1.3.1.52					2-methyl-branched-chain-acyl-CoA
R03173	0	2-Methylbutanoyl-CoA + Acceptor <=> 2-Methylbut-2-enoyl-CoA + Reduced acceptor	C01033 + C00028 <=> C03345 + C00030	1.3.99.12					2-Methylbutanoyl-CoA
R03175	0	(S)-2-Methylbutanoyl-CoA <=> Branched chain fatty acid	C15980 <=> C05996					PATH: rn00280 Valine, leucine and isoleucine degradation
R03176	0	3beta-Hydroxy-delta5-steroid + NAD+ <=> 3-Oxo-delta5-steroid + NADH + H+	C03836 + C00003 <=> C01034 + C00004 + C00080	1.1.1.145					3beta-Hydroxy-delta5-steroid
R03177	0	4-Guanidinobutanal + NAD+ + H2O <=> 4-Guanidinobutanoate + NADH + H+	C02647 + C00003 + C00001 <=> C01035 + C00004 + C00080	1.2.1.54				PATH: rn00220 Urea cycle and metabolism of amino groups	4-Guanidinobutanal
R03181	0	4-Maleylacetoacetate <=> 4-Fumarylacetoacetate	C01036 <=> C01061	5.2.1.2				PATH: rn00350 Tyrosine metabolism	4-Maleylacetoacetate cis-trans-isomerase	KO: K01800 maleylacetoacetate isomerase [EC:5.2.1.2]
R03183	0	L-Gulono-1,4-lactone + NADP+ <=> D-Glucuronolactone + NADPH + H+	C01040 + C00006 <=> C02670 + C00005 + C00080	1.1.1.20				PATH: rn00053 Ascorbate and aldarate metabolism	L-Gulono-1,4-lactone
R03185	0	2 Monodehydroascorbate + Acceptor <=> 2 Dehydroascorbate + Reduced acceptor	2 C01041 + C00028 <=> 2 C05422 + C00030					PATH: rn00053 Ascorbate and aldarate metabolism	monodehydroascorbate
R03186	0	2 Monodehydroascorbate <=> Dehydroascorbate + Ascorbate	2 C01041 <=> C05422 + C00072					PATH: rn00053 Ascorbate and aldarate metabolism
R03195	0	Uroporphyrinogen III + Acceptor <=> Uroporphyrin III + 6 H+ + Reduced acceptor	C01051 + C00028 <=> C02469 + 6 C00080 + C00030					PATH: rn00860 Porphyrin and chlorophyll metabolism
R03198	0	(R)-4-Dehydropantoate + NAD+ + H2O <=> (R)-3,3-Dimethylmalate + NADH + H+	C01053 + C00003 + C00001 <=> C01088 + C00004 + C00080	1.2.1.33				PATH: rn00770 Pantothenate and CoA biosynthesis	(R)-4-dehydropantoate
R03201	0	(S)-2,3-Epoxysqualene <=> Triterpenoid	C01054 <=> C06085					PATH: rn00900 Terpenoid biosynthesis
R03203	0	11beta-Hydroxysteroid + NADP+ <=> 11-Oxosteroid + NADPH + H+	C01058 + C00006 <=> C01985 + C00005 + C00080	1.1.1.146					11beta-Hydroxysteroid
R03207	0	3,5-Diiodo-L-tyrosine + 2-Oxoglutarate <=> 3,5-Diiodo-4-hydroxyphenylpyruvate + L-Glutamate	C01060 + C00026 <=> C01244 + C00025	2.6.1.24					3,5-Diiodo-L-tyrosine
R03212	0	3-Hydroxycyclohexanone + Acceptor <=> Cyclohexane-1,3-dione + Reduced acceptor	C03228 + C00028 <=> C01066 + C00030	1.1.99.26					3-Hydroxycyclohexanone
R03214	0	3'-Phosphoadenylyl sulfate + Desulfoglucotropeolin <=> Adenosine 3',5'-bisphosphate + Glucotropaeolin	C00053 + C01069 <=> C00054 + C02153	2.8.2.24					3'-Phosphoadenylylsulfate
R03224	0	(3R)-3-Hydroxyacyl-CoA <=> cis-2,3-Dehydroacyl-CoA + H2O	C01086 <=> C01122 + C00001	4.2.1.17					(3R)-3-Hydroxyacyl-CoA hydro-lyase
R03225	0	(S)-3-Hydroxybutanoate + 2-Oxoglutarate <=> Acetoacetate + (R)-2-Hydroxyglutarate	C03197 + C00026 <=> C00164 + C01087	1.1.99.24					(S)-3-Hydroxybutanoate
R03226	0	16alpha-Hydroxysteroid + NAD+ <=> 16-Oxosteroid + NADH + H+	C01090 + C00003 <=> C01986 + C00004 + C00080	1.1.1.147					16alpha-Hydroxysteroid
R03227	0	16alpha-Hydroxysteroid + NADP+ <=> 16-Oxosteroid + NADPH + H+	C01090 + C00006 <=> C01986 + C00005 + C00080	1.1.1.147					16alpha-Hydroxysteroid
R03228	0	16alpha-Hydroxysteroid <=> 16beta-Hydroxysteroid	C01090 <=> C03050	5.1.99.2					16alpha-Hydroxysteroid 16-epimerase
R03234	0	Sorbitol 6-phosphate + NADP+ <=> Sorbose 1-phosphate + NADPH + H+	C01096 + C00006 <=> C02888 + C00005 + C00080	1.1.1.-				PATH: rn00051 Fructose and mannose metabolism		KO: K00100
R03240	0	D-Galactose 6-phosphate <=> D-Tagatose 6-phosphate	C01113 <=> C01097	5.3.1.26				PATH: rn00052 Galactose metabolism	D-Galactose 6-phosphate ketol-isomerase	KO: K01819 galactose-6-phosphate isomerase [EC:5.3.1.26]
R03243	0	L-Histidinol phosphate + 2-Oxoglutarate <=> 3-(Imidazol-4-yl)-2-oxopropyl phosphate + L-Glutamate	C01100 + C00026 <=> C01267 + C00025	2.6.1.9				PATH: rn00340 Histidine metabolism	5-Amino-2-oxopentanoate	KO: K00817 histidinol-phosphate aminotransferase [EC:2.6.1.9]
R03244	0	L-Ribulose 5-phosphate <=> L-Xylulose 5-phosphate	C01101 <=> C03291	5.1.3.22	5.-.-.-			PATH: rn00040 Pentose and glucuronate interconversions	L-ribulose-5-phosphate 3-epimerase;	KO: K03079 L-ribulose-5-phosphate 3-epimerase [EC:5.1.3.22]	KO: K03082 hexulose-6-phosphate isomerase [EC:5.-.-.-]
R03248	0	Ornithine + 2-Oxoglutarate <=> 5-Amino-2-oxopentanoic acid + L-Glutamate	C01602 + C00026 <=> C01110 + C00025	2.6.1.8					2,5-Diaminopentanoate
R03249	0	5-Amino-2-oxopentanoic acid <=> 1-Pyrroline-2-carboxylate + H2O	C01110 <=> C03564 + C00001					PATH: rn00330 Arginine and proline metabolism
R03250	0	5-Amino-2-oxopentanoic acid + Urea <=> 5-Guanidino-2-oxopentanoate + H2O	C01110 + C00086 <=> C03771 + C00001					PATH: rn00472 D-Arginine and D-ornithine metabolism
R03257	0	L-Galactono-1,4-lactone + Acceptor <=> D-Galacturonolactone + Reduced acceptor	C01115 + C00028 <=> C06430 + C00030					PATH: rn00053 Ascorbate and aldarate metabolism
R03263	0	18-Hydroxycorticosterone + Reduced adrenal ferredoxin + Oxygen <=> Aldosterone + Oxidized adrenal ferredoxin + 2 H2O	C01124 + C00662 + C00007 <=> C01780 + C00667 + 2 C00001	1.14.15.4	1.14.15.5			PATH: rn00140 C21-Steroid hormone metabolism
R03264	0	2-trans,6-trans-Farnesol + NADP+ <=> 2-trans,6-trans-Farnesal + NADPH + H+	C01126 + C00006 <=> C03461 + C00005 + C00080	1.1.1.216					2-trans,6-trans-farnesol
R03265	0	2-trans,6-trans-Farnesol <=> 2-cis,6-trans-Farnesol	C01126 <=> C03220	5.2.1.9					2-trans,6-trans-Farnesol 2-cis-trans-isomerase
R03266	0	4-Hydroxy-L-glutamate + 2-Oxoglutarate <=> 4-Hydroxy-2-oxoglutarate + L-Glutamate	C03079 + C00026 <=> C01127 + C00025	2.6.1.23					4-Hydroxy-L-glutamate
R03276	0	(S)-3-Hydroxybutanoyl-CoA <=> (R)-3-Hydroxybutanoyl-CoA	C01144 <=> C03561	5.1.2.3				PATH: rn00071 Fatty acid metabolism	(S)-3-Hydroxybutanoyl-CoA 3-epimerase	KO: K01782 3-hydroxybutyryl-CoA epimerase [EC:5.1.2.3]
R03277	0	2-Hydroxy-3-oxopropanoate + Pyruvate <=> 2-Dehydro-3-deoxy-D-glucarate	C01146 + C00022 <=> C03921	4.1.2.20				PATH: rn00053 Ascorbate and aldarate metabolism		KO: K01630 2-dehydro-3-deoxyglucarate aldolase [EC:4.1.2.20]
R03278	0	2-Hydroxycyclohexan-1-one + NAD+ <=> Cyclohexan-1,2-dione + NADH + H+	C01147 + C00003 <=> C06105 + C00004 + C00080	1.1.1.174				PATH: rn00930 Caprolactam degradation	trans-Cyclohexane-1,2-diol
R03279	0	trans-Cyclohexane-1,2-diol + NAD+ <=> 2-Hydroxycyclohexan-1-one + NADH + H+	C03739 + C00003 <=> C01147 + C00004 + C00080	1.1.1.174				PATH: rn00930 Caprolactam degradation	trans-cyclohexane-1,2-diol
R03289	0	3'-Phosphoadenylyl sulfate + Quercetin 3,3'-bissulfate <=> Adenosine 3',5'-bisphosphate + Quercetin 3,3',7-trissulfate	C00053 + C01155 <=> C00054 + C03897	2.8.2.28				PATH: rn00944 Flavone and flavonol biosynthesis	3'-Phosphoadenylylsulfate
R03296	0	trans-4-Hydroxy-L-proline <=> cis-4-Hydroxy-D-proline	C01157 <=> C03440	5.1.1.8				PATH: rn00330 Arginine and proline metabolism	trans-4-Hydroxy-L-proline 2-epimerase
R03300	0	3,4-Dihydroxyphenylacetaldehyde + NAD+ + H2O <=> 3,4-Dihydroxyphenylacetate + NADH + H+	C04043 + C00003 + C00001 <=> C01161 + C00004 + C00080	1.2.1.5	1.2.1.29			PATH: rn00350 Tyrosine metabolism	3,4-Dihydroxyphenylacetaldehyde	KO: K00129 aldehyde dehydrogenase (NAD(P)+) [EC:1.2.1.5]
R03302	0	3,4-Dihydroxyphenylacetaldehyde + NADP+ + H2O <=> 3,4-Dihydroxyphenylacetate + NADPH + H+	C04043 + C00006 + C00001 <=> C01161 + C00005 + C00080	1.2.1.5				PATH: rn00350 Tyrosine metabolism	3,4-Dihydroxyphenylacetaldehyde	KO: K00129 aldehyde dehydrogenase (NAD(P)+) [EC:1.2.1.5]
R03307	0	2-Carboxy-2,5-dihydro-5-oxofuran-2-acetate <=> 3-Carboxy-cis,cis-muconate	C01278 <=> C01163	5.5.1.2				PATH: rn00362 Benzoate degradation via hydroxylation	2-Carboxy-2,5-dihydro-5-oxofuran-2-acetate lyase (decyclizing)	KO: K01857 3-carboxy-cis,cis-muconate cycloisomerase [EC:5.5.1.2]
R03308	0	3-Carboxy-2,5-dihydro-5-oxofuran-2-acetate <=> 3-Carboxy-cis,cis-muconate	C04553 <=> C01163	5.5.1.5				PATH: rn00362 Benzoate degradation via hydroxylation	3-Carboxy-2,5-dihydro-5-oxofuran-2-acetate lyase (decyclizing)
R03313	0	L-Glutamate 5-semialdehyde + Orthophosphate + NADP+ <=> L-Glutamyl 5-phosphate + NADPH + H+	C01165 + C00009 + C00006 <=> C03287 + C00005 + C00080	1.2.1.41				PATH: rn00220 Urea cycle and metabolism of amino groups	L-Glutamate-5-semialdehyde	KO: K00147 glutamate-5-semialdehyde dehydrogenase [EC:1.2.1.41]
R03314	0	L-Glutamate 5-semialdehyde <=> (S)-1-Pyrroline-5-carboxylate + H2O	C01165 <=> C03912 + C00001					PATH: rn00330 Arginine and proline metabolism
R03319	0	alpha-D-Hexose 1-phosphate <=> alpha-D-Hexose 6-phosphate	C01171 <=> C03735	5.4.2.2					alpha-D-Hexose 1-phosphate 1,6-phosphomutase
R03321	0	beta-D-Glucose 6-phosphate <=> beta-D-Fructose 6-phosphate	C01172 <=> C05345	5.3.1.9				PATH: rn00010 Glycolysis / Gluconeogenesis	beta-D-Glucose 6-phosphate ketol-isomerase	KO: K01810 glucose-6-phosphate isomerase [EC:5.3.1.9]	KO: K06859 glucose-6-phosphate isomerase, archaeal [EC:5.3.1.9]
R03322	0	Vermelone + NADP+ <=> 1,3,8-Naphthalenertriol + NADPH + H+	C01624 + C00006 <=> C01173 + C00005 + C00080	1.1.1.252					Vermelone
R03323	0	1-O-Sinapoyl-beta-D-glucose + (S)-Malate <=> D-Glucose + Sinapoyl malate	C01175 + C00149 <=> C00031 + C02887	2.3.1.92				PATH: rn00940 Phenylpropanoid biosynthesis	1-O-Sinapoyl-beta-D-glucose	KO: K09757 sinapoylglucose-malate O-sinapoyltransferase
R03327	0	17alpha-Hydroxypregnenolone + NAD+ <=> 17alpha-Hydroxyprogesterone + NADH + H+	C05138 + C00003 <=> C01176 + C00004 + C00080	1.1.1.145	5.3.3.1			PATH: rn00140 C21-Steroid hormone metabolism	17alpha-Hydroxypregnenolone	KO: K00070 3beta-hydroxy-delta5-steroid dehydrogenase	KO: K01822 steroid delta-isomerase [EC:5.3.3.1]
R03328	0	17alpha-Hydroxypregnenolone + NADP+ <=> 17alpha-Hydroxyprogesterone + NADPH + H+	C05138 + C00006 <=> C01176 + C00005 + C00080	1.1.1.145	5.3.3.1			PATH: rn00140 C21-Steroid hormone metabolism	17alpha-Hydroxypregnenolone	KO: K00070 3beta-hydroxy-delta5-steroid dehydrogenase	KO: K01822 steroid delta-isomerase [EC:5.3.3.1]
R03334	0	2-Acyl-sn-glycero-3-phosphocholine <=> 1-Acyl-sn-glycero-3-phosphocholine	C04233 <=> C04230	5.4.1.1					Lysolecithin 2,3-acylmutase
R03336	0	3-(4-Hydroxyphenyl)lactate + NAD+ <=> 3-(4-Hydroxyphenyl)pyruvate + NADH + H+	C03672 + C00003 <=> C01179 + C00004 + C00080	1.1.1.222	1.1.1.237			PATH: rn00350 Tyrosine metabolism	4-hydroxyphenyllactate
R03337	0	(R)-3-(4-Hydroxyphenyl)lactate + NAD+ <=> 3-(4-Hydroxyphenyl)pyruvate + NADH + H+	C03964 + C00003 <=> C01179 + C00004 + C00080	1.1.1.222					(R)-3-(4-hydroxyphenyl)lactate
R03338	0	3-(4-Hydroxyphenyl)lactate + NADP+ <=> 3-(4-Hydroxyphenyl)pyruvate + NADPH + H+	C03672 + C00006 <=> C01179 + C00005 + C00080	1.1.1.222	1.1.1.237			PATH: rn00350 Tyrosine metabolism	4-Hydroxyphenyllactate
R03339	0	(R)-3-(4-Hydroxyphenyl)lactate + NADP+ <=> 3-(4-Hydroxyphenyl)pyruvate + NADPH + H+	C03964 + C00006 <=> C01179 + C00005 + C00080	1.1.1.222					(R)-3-(4-hydroxyphenyl)lactate
R03342	0	3-(4-Hydroxyphenyl)pyruvate <=> 2-Hydroxy-3-(4-hydroxyphenyl)propenoate	C01179 <=> C05350	5.3.2.1				PATH: rn00350 Tyrosine metabolism	3-(4-Hydroxyphenyl)pyruvate keto-enol-isomerase	KO: K07253 phenylpyruvate tautomerase [EC:5.3.2.1]
R03345	0	N,N-Dimethylaniline N-oxide <=> N-Methylaniline + Formaldehyde	C01183 <=> C02299 + C00067	4.1.2.24					N,N-Dimethylaniline-N-oxide formaldehyde-lyase
R03349	0	(3S,5S)-3,5-Diaminohexanoate + H2O + NAD+ <=> (S)-5-Amino-3-oxohexanoic acid + NH3 + NADH + H+	C01186 + C00001 + C00003 <=> C03656 + C00014 + C00004 + C00080	1.4.1.11				PATH: rn00310 Lysine degradation	L-erythro-3,5-diaminohexanoate
R03353	0	5alpha-Cholest-7-en-3beta-ol <=> 5alpha-Cholest-8-en-3beta-ol	C01189 <=> C03845	5.3.3.5				PATH: rn00100 Biosynthesis of steroids	5alpha-Cholest-7-en-3beta-ol delta7-delta8-isomerase	KO: K01824 cholestenol delta-isomerase [EC:5.3.3.5]
R03356	0	Dolichyl D-xylosyl phosphate + Protein serine <=> Dolichyl phosphate + D-Xylosylprotein	C01191 + C02189 <=> C00110 + C02399	2.4.2.33					Dolichyl-D-xylosyl-phosphate
R03357	0	1-Palmitoylglycerol 3-phosphate + NADP+ <=> Palmitoylglycerone phosphate + NADPH + H+	C04036 + C00006 <=> C01192 + C00005 + C00080	1.1.1.101					1-Palmitoylglycerol-3-phosphate
R03359	0	(+/-)-Synephrine <=> 4-Hydroxyphenylacetaldehyde + Methylamine	C04548 <=> C03765 + C00218	4.2.1.88					1-(4-Hydroxyphenyl)-2-(methylamino)ethanol hydro-lyase
R03388	0	5,6,7,8-Tetrahydromethanopterin + NADP+ <=> 7,8-Dihydromethanopterin + H+ + NADPH	C01217 + C00006 <=> C05927 + C00080 + C00005					PATH: rn00790 Folate biosynthesis
R03401	0	8-[(1R,2R)-3-Oxo-2-{(Z)-pent-2-enyl}cyclopentyl]octanoate + NADP+ <=> 12-OPDA + NADPH + H+	C04780 + C00006 <=> C01226 + C00005 + C00080	1.3.1.42				PATH: rn00592 alpha-Linolenic acid metabolism	8-[(1R,2R)-3-oxo-2-{(Z)-pent-2-enyl}cyclopentyl]octanoate	KO: K05894 12-oxophytodienoic acid reductase [EC:1.3.1.42]
R03402	0	(9Z,15Z)-(13S)-12,13-Epoxyoctadeca-9,11,15-trienoic acid <=> 12-OPDA	C04672 <=> C01226	5.3.99.6				PATH: rn00592 alpha-Linolenic acid metabolism	(9Z)-(13S)-12,13-Epoxyoctadeca-9,11,15-trienoate isomerase	KO: K10525 allene oxide cyclase [EC:5.3.99.6]
R03431	0	3-(3,5-Diiodo-4-hydroxyphenyl)lactate + NAD+ <=> 3,5-Diiodo-4-hydroxyphenylpyruvate + NADH + H+	C04367 + C00003 <=> C01244 + C00004 + C00080	1.1.1.96					3-(3,5-Diiodo-4-hydroxyphenyl)lactate
R03435	0	1-Phosphatidyl-D-myo-inositol 4,5-bisphosphate + H2O <=> D-myo-Inositol 1,4,5-trisphosphate + 1,2-Diacyl-sn-glycerol	C04637 + C00001 <=> C01245 + C00641	3.1.4.11				PATH: rn00562 Inositol phosphate metabolism	1-Phosphatidyl-1D-myo-inositol-4,5-bisphosphate	KO: K01116 1-phosphatidylinositol-4,5-bisphosphate	KO: K05857 phospholipase C, delta [EC:3.1.4.11]	KO: K05858 phospholipase C, beta [EC:3.1.4.11]	KO: K05859 phospholipase C, gamma [EC:3.1.4.11]	KO: K05860 phospholipase C, epsilon	KO: K05861 phospholipase C, zeta
R03444	0	(R)-2-Hydroxybutane-1,2,4-tricarboxylate <=> (Z)-But-1-ene-1,2,4-tricarboxylate + H2O	C01251 <=> C04002 + C00001					PATH: rn00300 Lysine biosynthesis	2-Hydroxybutane-1,2,4-tricarboxylate hydro-lyase	KO: K01705 homoaconitate hydratase [EC:4.2.1.36]
R03445	0	4-(2-Aminophenyl)-2,4-dioxobutanoate <=> 4-Hydroxy-2-quinolinecarboxylic acid + H2O	C01252 <=> C01717 + C00001					PATH: rn00380 Tryptophan metabolism
R03447	0	NAD+ + [Dinitrogen reductase] <=> Nicotinamide + ADP-D-ribosyl-[dinitrogen reductase]	C00003 + C03315 <=> C00153 + C01253	2.4.2.37					NAD+
R03463	0	2,6-Dioxo-6-phenylhexanoate + NADP+ <=> 2-Hydroxy-6-oxo-6-phenylhexa-2,4-dienoate + NADPH + H+	C03750 + C00006 <=> C01273 + C00005 + C00080	1.3.1.40					2,6-dioxo-6-phenylhexanoate
R03475	0	1-Acyl-2-oleoyl-sn-glycero-3-phosphocholine + NAD+ <=> 1-Acyl-2-linoleoyl-sn-glycero-3-phosphocholine + NADH + H+	C01282 + C00003 <=> C04636 + C00004 + C00080	1.3.1.35					1-acyl-2-oleoyl-sn-glycero-3-phosphocholine
R03493	0	3-Hydroxy-3-(4-methylpent-3-en-1-yl)glutaryl-CoA <=> 3-(4-Methylpent-3-en-1-yl)pent-2-enedioyl-CoA + H2O	C04675 <=> C01291 + C00001	4.2.1.57				PATH: rn00281 Geraniol degradation	3-(4-Methylpent-3-en-1-yl)-pent-2-enedioyl-CoA hydro-lyase
R03494	0	ATP + Geranoyl-CoA + HCO3- <=> ADP + Orthophosphate + 3-(4-Methylpent-3-en-1-yl)pent-2-enedioyl-CoA	C00002 + C01920 + C00288 <=> C00008 + C00009 + C01291	6.4.1.5				PATH: rn00281 Geraniol degradation	geranoyl-CoA
R03495	0	3alpha,7alpha,12beta-Trihydroxy-5beta-cholanate + NADP+ <=> 3alpha,7alpha-Dihydroxy-12-oxo-5beta-cholanate + NADPH + H+	C04661 + C00006 <=> C01292 + C00005 + C00080	1.1.1.238					12beta-hydroxysteroid
R03497	0	5-O-Methyl-myo-inositol + NAD+ <=> 2D-5-O-Methyl-2,3,5/4,6-pentahydroxycyclohexanone + NADH + H+	C03365 + C00003 <=> C01295 + C00004 + C00080	1.1.1.143					5-O-Methyl-myo-inositol
R03498	0	D-Pinitol + NADP+ <=> 2D-5-O-Methyl-2,3,5/4,6-pentahydroxycyclohexanone + NADPH + H+	C03844 + C00006 <=> C01295 + C00005 + C00080	1.1.1.142					D-pinitol
R03502	0	1D-1-Guanidino-3-amino-1,3-dideoxy-scyllo-inositol + Pyruvate <=> 1D-1-Guanidino-1-deoxy-3-dehydro-scyllo-inositol + L-Alanine	C01298 + C00022 <=> C04673 + C00041	2.6.1.56					1D-1-Guanidino-3-amino-1,3-dideoxy-scyllo-inositol
R03509	0	N-(5-Phospho-D-ribosyl)anthranilate <=> 1-(2-Carboxyphenylamino)-1'-deoxy-D-ribulose 5'-phosphate	C04302 <=> C01302	5.3.1.24				PATH: rn00400 Phenylalanine, tyrosine and tryptophan biosynthesis	N-(5-Phospho-beta-D-ribosyl)anthranilate ketol-isomerase	KO: K01817 phosphoribosylanthranilate isomerase [EC:5.3.1.24]
R03511	0	Phylloquinone + Oxidized dithiothreitol + H2O <=> Vitamin K1 epoxide + Dithiothreitol	C02059 + C01119 + C00001 <=> C05849 + C00265	1.1.4.1					2-Methyl-3-phytyl-1,4-naphthoquinone
R03512	0	3-Hydroxy-vitamin K + Oxidized dithiothreitol <=> Vitamin K1 epoxide + Dithiothreitol	C02785 + C01119 <=> C05849 + C00265	1.1.4.2					3-Hydroxy-2-methyl-3-phytyl-2,3-dihydronaphthoquinone
R03520	0	Prostaglandin I2 + NADP+ <=> (5Z,13E)-6,9alpha-Epoxy-11alpha-hydroxy-15-oxoprosta-5,13-dienoate + NADPH + H+	C01312 + C00006 <=> C04835 + C00005 + C00080	1.1.1.231					(5Z,13E)-(15S)-6,9alpha-epoxy-11alpha,15-dihydroxyprosta-5,13-
R03521	0	Prostaglandin I2 + H2O <=> 6-Keto-prostaglandin F1alpha	C01312 + C00001 <=> C05961					PATH: rn00590 Arachidonic acid metabolism
R03530	0	ATP + dIDP <=> ADP + dITP	C00002 + C01344 <=> C00008 + C01345	2.7.4.6				PATH: rn00230 Purine metabolism	ATP	KO: K00940 nucleoside-diphosphate kinase [EC:2.7.4.6]
R03532	0	Reduced acceptor + H2O2 <=> Acceptor + 2 H2O	C00030 + C00027 <=> C00028 + 2 C00001	1.11.1.7	1.11.1.16				donor
R03533	0	Sulfur + Reduced acceptor <=> Hydrogen sulfide + Acceptor	C00087 + C00030 <=> C00283 + C00028	1.97.1.3					Sulfur oxidoreductase
R03544	0	Butanal + NADH + H+ <=> 1-Butanol + NAD+	C01412 + C00004 + C00080 <=> C06142 + C00003	1.1.1.-				PATH: rn00650 Butanoate metabolism		KO: K00100
R03545	0	Butanal + NADPH + H+ <=> 1-Butanol + NADP+	C01412 + C00005 + C00080 <=> C06142 + C00006	1.1.1.-				PATH: rn00650 Butanoate metabolism		KO: K00100
R03553	0	3'-Phosphoadenylyl sulfate + Keratan sulfate <=> Adenosine 3',5'-bisphosphate + Keratan sulfate	C00053 + C00573 <=> C00054 + C00573	2.8.2.21					3'-Phosphoadenylylsulfate
R03557	0	R-CHOH-R' + NADP+ <=> R-CO-R' + NADPH + H+	C01612 + C00006 <=> C01450 + C00005 + C00080	1.1.1.184					R-CHOH-R'
R03572	0	Allyl alcohol + NADP+ <=> Acrolein + NADPH + H+	C02001 + C00006 <=> C01471 + C00005 + C00080	1.1.1.54					Allyl-alcohol
R03575	0	Chlorate + Reduced acceptor <=> Chlorite + Acceptor + H2O	C01485 + C00030 <=> C01486 + C00028 + C00001	1.97.1.1					Chlorite
R03577	0	D-Apiitol + NAD+ <=> D-Apiose + NADH + H+	C01569 + C00003 <=> C01488 + C00004 + C00080	1.1.1.114					D-Apiitol
R03580	0	Ferulate <=> Scopoletin	C01494 <=> C01752					PATH: rn00940 Phenylpropanoid biosynthesis
R03581	0	Geraniol + NADP+ <=> Geranial + NADPH + H+	C01500 + C00006 <=> C01499 + C00005 + C00080	1.1.1.183				PATH: rn00281 Geraniol degradation	geraniol
R03582	0	Indan-1-ol + NAD+ <=> Indanone + NADH + H+	C01710 + C00003 <=> C01504 + C00004 + C00080	1.1.1.112					Indan-1-ol
R03583	0	Indan-1-ol + NADP+ <=> Indanone + NADPH + H+	C01710 + C00006 <=> C01504 + C00005 + C00080	1.1.1.112					Indan-1-ol
R03584	0	L-Glycol + NAD+ <=> 2-Hydroxycarbonyl compound + NADH + H+	C01506 + C00003 <=> C03667 + C00004 + C00080	1.1.1.185					L-glycol
R03585	0	L-Glycol + NADP+ <=> 2-Hydroxycarbonyl compound + NADPH + H+	C01506 + C00006 <=> C03667 + C00005 + C00080	1.1.1.185					L-glycol
R03586	0	L-Xylose + NADP+ <=> L-Xylono-1,4-lactone + NADPH + H+	C01510 + C00006 <=> C02994 + C00005 + C00080	1.1.1.113					L-Xylose
R03599	0	Selenocysteine + Reduced acceptor <=> Selenide + L-Alanine + Acceptor	C05688 + C00030 <=> C01528 + C00041 + C00028	4.4.1.16				PATH: rn00450 Selenoamino acid metabolism	Selenocysteine reductase	KO: K01763 selenocysteine lyase [EC:4.4.1.16]
R03602	0	Selenium <=> Selenite	C01529 <=> C05684					PATH: rn00450 Selenoamino acid metabolism
R03603	0	Selenium <=> Selenate	C01529 <=> C05697					PATH: rn00450 Selenoamino acid metabolism
R03614	0	Ephedrine + NAD+ <=> (R)-2-Methylimino-1-phenylpropan-1-ol + NADH + H+	C01575 + C00003 <=> C04351 + C00004 + C00080	1.5.1.18					(-)-Ephedrine
R03622	0	Kievitone hydrate <=> Kievitone + H2O	C02549 <=> C01590 + C00001	4.2.1.95					ievitone-hydrate hydro-lyase
R03627	0	Linoleate <=> 9-cis,11-trans-Octadecadienoate	C01595 <=> C04056	5.2.1.5				PATH: rn00591 Linoleic acid metabolism	9-cis,12-cis-Octadecadienoate delta12-cis-delta11-trans-isomerase
R03666	0	Cadaverine <=> Piperideine	C01672 <=> C06181					PATH: rn00960 Alkaloid biosynthesis II
R03667	0	Coformycin + NADP+ <=> 8-Oxocoformycin + NADPH + H+	C01677 + C00006 <=> C02243 + C00005 + C00080	1.1.1.235					coformycin
R03668	0	Acetyl-CoA + Cysteamine <=> CoA + S-Acetylthioethanolamine	C00024 + C01678 <=> C00010 + C03537	2.3.1.11					Acetyl-CoA
R03671	0	D-Fuconate <=> 2-Dehydro-3-deoxy-D-fuconate + H2O	C01680 <=> C06159 + C00001	4.2.1.67				PATH: rn00051 Fructose and mannose metabolism	D-Fuconate hydro-lyase
R03675	0	5alpha-Ergosta-7,22-diene-3beta,5-diol <=> Ergosterol + H2O	C04416 <=> C01694 + C00001	4.2.1.62					5alpha-Ergosta-7,22-diene-3beta,5-diol 5,6-hydro-lyase
R03687	0	2-Quinolinecarboxylic acid + Acceptor + H2O <=> 4-Hydroxy-2-quinolinecarboxylic acid + Reduced acceptor	C06325 + C00028 + C00001 <=> C01717 + C00030	1.3.99.18					2-Quinolinecarboxylic acid
R03688	0	L-Fuconate <=> 2-Dehydro-3-deoxy-L-fuconate + H2O	C01720 <=> C03827 + C00001	4.2.1.68					L-Fuconate hydro-lyase
R03693	0	(S)-2-Methylmalate <=> Mesaconate + H2O	C02614 <=> C01732 + C00001	4.2.1.34				PATH: rn00660 C5-Branched dibasic acid metabolism	(S)-2-Methylmalate hydro-lyase
R03694	0	Mesaconate + H2O <=> L-threo-3-Methylmalate	C01732 + C00001 <=> C06029					PATH: rn00660 C5-Branched dibasic acid metabolism
R03695	0	Mesaconate + CoA <=> Mesaconyl-CoA + H2O	C01732 + C00010 <=> C06028 + C00001					PATH: rn00660 C5-Branched dibasic acid metabolism
R03697	0	Morphine + Oxidized flavoprotein + Formaldehyde + H2O <=> Codeine + Reduced flavoprotein + Oxygen	C01516 + C03161 + C00067 + C00001 <=> C06174 + C03024 + C00007	1.14.14.1				PATH: rn00950 Alkaloid biosynthesis I		KO: K07414 cytochrome P450, family 2, subfamily D [EC:1.14.14.1]
R03698	0	Morphinone <=> Oripavine	C01735 <=> C06175					PATH: rn00950 Alkaloid biosynthesis I
R03699	0	Diphosphate + N-D-Ribosylpurine <=> Orthophosphate + Purine mononucleotide	C00013 + C15586 <=> C00009 + C05325	2.7.1.143					diphosphate
R03700	0	3'-Phosphoadenylyl sulfate + Psychosine <=> Adenosine 3',5'-bisphosphate + Psychosine sulfate	C00053 + C01747 <=> C00054 + C02744	2.8.2.13					3'-Phosphoadenylylsulfate
R03709	0	3-(2-Hydroxyphenyl)propanoate + NAD+ <=> trans-2-Hydroxycinnamate + NADH + H+	C01198 + C00003 <=> C01772 + C00004 + C00080	1.3.1.11				PATH: rn00360 Phenylalanine metabolism	3-(2-Hydroxyphenyl)propanoate
R03716	0	Chlordecone alcohol + NADP+ <=> Chlordecone + NADPH + H+	C02817 + C00006 <=> C01792 + C00005 + C00080	1.1.1.225					chlordecone-alcohol
R03723	0	(24R,24'R)-Fucosterol epoxide <=> Desmosterol + Acetaldehyde	C03910 <=> C01802 + C00084	4.1.2.33					(24R,24'R)-Fucosterol-epoxide acetaldehyde-lyase
R03733	0	Threonate + NAD+ <=> 3-Dehydro-L-threonate + NADH + H+	C01620 + C00003 <=> C03064 + C00004 + C00080	1.1.1.129				PATH: rn00053 Ascorbate and aldarate metabolism	L-Threonate
R03734	0	O-(4-Hydroxy-3,5-diidophenyl)-3,5-diiodo-L-tyrosine + Reduced acceptor <=> Triiodothyronine + Iodide + Acceptor + H+	C01829 + C00030 <=> C02465 + C00708 + C00028 + C00080	1.97.1.10					L-Thyroxine iodohydrolase (reducing)
R03736	0	Rifamycin B + Oxygen <=> Rifamycin O + H2O2	C01848 + C00007 <=> C01849 + C00027	1.10.3.6					Rifamycin-B
R03740	0	Trichodiene <=> Nivalenol	C01860 <=> C06080					PATH: rn00900 Terpenoid biosynthesis
R03741	0	Trichodiene + Diphosphate <=> Nerolidyl diphosphate	C01860 + C00013 <=> C06111					PATH: rn00900 Terpenoid biosynthesis
R03742	0	Protoaphin aglucone <=> Xanthoaphin + H2O	C02879 <=> C01863 + C00001	4.2.1.73					Protoaphin-aglucone hydro-lyase (cyclizing)
R03745	0	(+)-cis-Sabinol + NAD+ <=> (+)-Sabinone + NADH + H+	C02213 + C00003 <=> C01868 + C00004 + C00080	1.1.1.228					(+)-cis-Sabinol
R03748	0	3-Oxosteroid + Acceptor <=> 3-Oxo-delta1-steroid + Reduced acceptor	C01876 + C00028 <=> C02941 + C00030	1.3.99.4					3-Oxosteroid
R03753	0	7beta-Hydroxysteroid + NADP+ <=> 7-Oxosteroid + NADPH + H+	C02956 + C00006 <=> C01881 + C00005 + C00080	1.1.1.201					7beta-Hydroxysteroid
R03761	0	Asparagusate + NADH + H+ <=> 3-Mercapto-2-mercaptomethylpropanoate + NAD+	C01892 + C00004 + C00080 <=> C04371 + C00003	1.8.1.11					NADH
R03763	0	23,24-Dihydrocucurbitacin + NAD+ <=> Cucurbitacin + NADH + H+	C03578 + C00003 <=> C01901 + C00004 + C00080	1.3.1.5					23,24-dihydrocucurbitacin
R03764	0	23,24-Dihydrocucurbitacin + NADP+ <=> Cucurbitacin + NADPH + H+	C03578 + C00006 <=> C01901 + C00005 + C00080	1.3.1.5					23,24-dihydrocucurbitacin
R03772	0	L-Rhamnono-1,4-lactone + H2O <=> L-Rhamnonate	C02991 + C00001 <=> C01934	3.1.1.65				PATH: rn00051 Fructose and mannose metabolism	L-rhamno-1,4-lactone lactonohydrolase
R03774	0	L-Rhamnonate <=> 2-Dehydro-3-deoxy-L-rhamnonate + H2O	C01934 <=> C03979 + C00001	4.2.1.90				PATH: rn00051 Fructose and mannose metabolism	L-Rhamnonate hydro-lyase
R03775	0	Cycloeucalenol <=> Obtusifoliol	C02141 <=> C01943	5.5.1.9				PATH: rn00100 Biosynthesis of steroids	Cycloeucalenol lyase (cyclopropane-decyclizing)	KO: K08246 cycloeucalenol cycloisomerase [EC:5.5.1.9]
R03778	0	Octanoyl-CoA + Acetyl-CoA <=> CoA + 3-Oxodecanoyl-CoA	C01944 + C00024 <=> C00010 + C05265	2.3.1.16				PATH: rn00062 Fatty acid elongation in mitochondria	Octanoyl-CoA	KO: K00632 acetyl-CoA acyltransferase [EC:2.3.1.16]	KO: K07508 acetyl-CoA acyltransferase 2 [EC:2.3.1.16]	KO: K07509 acetyl-CoA acyltransferase [EC:2.3.1.16]	KO: K07513 acetyl-CoA acyltransferase 1 [EC:2.3.1.16]
R03782	0	Isopiperitenone <=> Piperitenone	C02289 <=> C01951	5.3.3.11					Isopiperitenone delta8-delta4-isomerase
R03787	0	5,12-Dihydroxanthommatin + NAD+ <=> Xanthommatin + NADH + H+	C03476 + C00003 <=> C01969 + C00004 + C00080	1.3.1.41					5,12-dihydroxanthommatin
R03789	0	tRNA guanine + Queuine <=> tRNA queuine + Guanine	C01977 + C01449 <=> C01978 + C00242	2.4.2.29					tRNA-guanine
R03790	0	(R)-Mandelate + NAD+ <=> alpha-Oxo-benzeneacetic acid + NADH + H+	C01983 + C00003 <=> C02137 + C00004 + C00080	1.2.1.-
R03791	0	(S)-Mandelate <=> (R)-Mandelate	C01984 <=> C01983	5.1.2.2				PATH: rn00622 Toluene and xylene degradation	mandelate racemase
R03792	0	(S)-Mandelate + NAD+ <=> alpha-Oxo-benzeneacetic acid + NADH + H+	C01984 + C00003 <=> C02137 + C00004 + C00080	1.1.1.-
R03793	0	(S)-Mandelate + Acceptor <=> alpha-Oxo-benzeneacetic acid + Reduced acceptor	C01984 + C00028 <=> C02137 + C00030	1.1.99.31					(S)-2-hydroxy-2-phenylacetate
R03796	0	Pyruvate oxime + Acetone <=> Pyruvate + Acetone oxime	C02193 + C00207 <=> C00022 + C01995	2.6.3.1					Pyruvate-oxime
R03798	0	Aristolochene <=> PR-toxin	C02004 <=> C06079					PATH: rn00900 Terpenoid biosynthesis
R03816	0	Phylloquinone + Reduced acceptor <=> Phylloquinol + Acceptor	C02059 + C00030 <=> C03313 + C00028	1.6.5.-
R03817	0	Plastoquinol-1 + 2 Oxidized plastocyanin <=> Plastoquinone-1 + 2 Reduced plastocyanin	C02185 + 2 C03162 <=> C16694 + 2 C03025	1.10.99.1					Plastoquinol
R03821	0	Trypanothione + NADP+ <=> Trypanothione disulfide + NADPH + H+	C02090 + C00006 <=> C03170 + C00005 + C00080	1.8.1.12				PATH: rn00480 Glutathione metabolism	trypanathione	KO: K04283 trypanothione-disulfide reductase [EC:1.8.1.12]
R03823	0	beta-Carotene <=> Lycopene	C02094 <=> C05432
R03827	0	(2S)-Flavan-4-ol + NADP+ <=> (2S)-Flavanone + NADPH + H+	C02345 + C00006 <=> C02099 + C00005 + C00080	1.1.1.234					(2S)-Flavan-4-ol
R03833	0	(S)-Reticuline + Acceptor <=> 1,2-Dehydroreticuline + Reduced acceptor	C02105 + C00028 <=> C06167 + C00030					PATH: rn00950 Alkaloid biosynthesis I
R03836	0	11-cis-Retinal <=> Iodopsin	C02110 <=> C05917					PATH: rn00830 Retinol metabolism
R03841	0	Acyl phosphate + D-Hexose <=> Carboxylate + D-Hexose phosphate	C02133 + C00738 <=> C00060 + C02672	2.7.1.61					Acyl-phosphate
R03852	0	D-Ribosyl-base + Base <=> D-Ribosyl-base + Base	C02142 + C00701 <=> C02142 + C00701	2.4.2.5					Nucleoside
R03858	0	Lauroyl-CoA + Acetyl-CoA <=> CoA + 3-Oxotetradecanoyl-CoA	C01832 + C00024 <=> C00010 + C05261	2.3.1.16				PATH: rn00062 Fatty acid elongation in mitochondria	Lauroyl-CoA	KO: K00632 acetyl-CoA acyltransferase [EC:2.3.1.16]	KO: K07508 acetyl-CoA acyltransferase 2 [EC:2.3.1.16]	KO: K07509 acetyl-CoA acyltransferase [EC:2.3.1.16]	KO: K07513 acetyl-CoA acyltransferase 1 [EC:2.3.1.16]
R03860	0	Geissoschizine + NADP+ <=> 4,21-Dehydrogeissoschizine + NADPH	C02151 + C00006 <=> C03677 + C00005	1.3.1.36				PATH: rn00901 Indole and ipecac alkaloid biosynthesis	Geissoschizine
R03863	0	Leukotriene B4 + NAD+ <=> 12-Keto-leukotriene B4 + H+ + NADH	C02165 + C00003 <=> C05949 + C00080 + C00004					PATH: rn00590 Arachidonic acid metabolism
R03864	0	Leukotriene B4 + NADP+ <=> 12-Keto-leukotriene B4 + H+ + NADPH	C02165 + C00006 <=> C05949 + C00080 + C00005					PATH: rn00590 Arachidonic acid metabolism
R03872	0	Methylmalonate <=> (S)-Methylmalonate semialdehyde	C02170 <=> C06002					PATH: rn00640 Propanoate metabolism
R03878	0	Thromboxane A2 + H2O <=> Thromboxane B2	C02198 + C00001 <=> C05963					PATH: rn00590 Arachidonic acid metabolism
R03881	0	UDP-glucosamine <=> UDP-galactosamine	C02200 <=> C02467	5.1.3.16					UDPglucosamine 4-epimerase
R03882	0	1,2-Dihydrosantonin + NAD+ <=> alpha-Santonin + NADH + H+	C02771 + C00003 <=> C02206 + C00004 + C00080	1.3.1.47					1,2-dihydrosantonin
R03883	0	1,2-Dihydrosantonin + NADP+ <=> alpha-Santonin + NADPH + H+	C02771 + C00006 <=> C02206 + C00005 + C00080	1.3.1.47					1,2-dihydrosantonin
R03884	0	Acetyl-CoA + (E)-Glutaconate <=> Acetate + Glutaconyl-1-CoA	C00024 + C02214 <=> C00033 + C02411	2.8.3.12					(E)-Glutaconate CoA-transferase
R03886	0	10-Hydroxydecanoic acid + NAD+ <=> 10-Oxodecanoate + NADH + H+	C02774 + C00003 <=> C02217 + C00004 + C00080	1.1.1.66					10-Hydroxydecanoate
R03892	0	2-Maleylacetate <=> 3-Hydroxy-cis,cis-muconate	C02222 <=> C03676					PATH: rn00362 Benzoate degradation via hydroxylation
R03896	0	(R)-2-Methylmalate <=> 2-Methylmaleate + H2O	C02612 <=> C02226 + C00001	4.2.1.35				PATH: rn00290 Valine, leucine and isoleucine biosynthesis	(R)-2-Methylmalate hydro-lyase	KO: K01703 3-isopropylmalate/(R)-2-methylmalate dehydratase large	KO: K01704 3-isopropylmalate/(R)-2-methylmalate dehydratase small
R03897	0	2-Methylmaleate + H2O <=> D-threo-3-Methylmalate	C02226 + C00001 <=> C06031					PATH: rn00660 C5-Branched dibasic acid metabolism
R03898	0	2-Methylmaleate + H2O <=> D-erythro-3-Methylmalate	C02226 + C00001 <=> C06032					PATH: rn00290 Valine, leucine and isoleucine biosynthesis		KO: K01703 3-isopropylmalate/(R)-2-methylmalate dehydratase large	KO: K01704 3-isopropylmalate/(R)-2-methylmalate dehydratase small
R03900	0	beta-Nitropropanoate + NADP+ <=> 3-Nitroacrylate + NADPH + H+	C05669 + C00006 <=> C02231 + C00005 + C00080	1.3.1.16					3-nitropropanoate
R03908	0	2-Methyleneglutarate <=> Methylitaconate	C02930 <=> C02295	5.4.99.4				PATH: rn00760 Nicotinate and nicotinamide metabolism	2-methyleneglutarate carboxy-methylenemethylmutase
R03911	0	N-Acetylindoxyl <=> Indoxyl	C02298 <=> C05658					PATH: rn00380 Tryptophan metabolism
R03913	0	Protein dithiol + NAD+ <=> Protein disulfide + NADH + H+	C02315 + C00003 <=> C02582 + C00004 + C00080	1.8.1.8					NADH
R03914	0	Protein dithiol + NADP+ <=> Protein disulfide + NADPH + H+	C02315 + C00006 <=> C02582 + C00005 + C00080	1.8.1.8					NADPH
R03915	0	Protein dithiol + Glutathione disulfide <=> Protein disulfide + 2 Glutathione	C02315 + C00127 <=> C02582 + 2 C00051	1.8.4.2				PATH: rn00480 Glutathione metabolism	glutathione	KO: K05360 protein-disulfide reductase (glutathione) [EC:1.8.4.2]
R03918	0	Sinapyl alcohol + NADP+ <=> Sinapoyl aldehyde + NADPH + H+	C02325 + C00006 <=> C05610 + C00005 + C00080	1.1.1.195				PATH: rn00940 Phenylpropanoid biosynthesis	Sinapyl alcohol	KO: K00083 cinnamyl-alcohol dehydrogenase [EC:1.1.1.195]
R03921	0	Sucrose-6-phosphate + H2O <=> beta-D-Fructose + alpha-D-Glucose 6-phosphate	C16688 + C00001 <=> C02336 + C00668	3.2.1.26				PATH: rn00500 Starch and sucrose metabolism	Sucrose 6-phosphate fructohydrolase	KO: K01193 beta-fructofuranosidase [EC:3.2.1.26]
R03923	0	L-Cysteine + 'Activated' tRNA <=> L-Serine + tRNA containing a thionucleotide	C00097 + C02342 <=> C00065 + C04161	2.8.1.4					L-Cysteine
R03925	0	(S)(+)-Allantoin <=> (R)(-)-Allantoin	C02350 <=> C02348	5.1.99.3				PATH: rn00230 Purine metabolism	(S)(+)-Allantoin racemase
R03927	0	Pantothenate + 2 Reduced acceptor <=> Pantothenol + 2 Acceptor + H2O	C00864 + 2 C00030 <=> C05944 + 2 C00028 + C00001					PATH: rn00770 Pantothenate and CoA biosynthesis
R03930	0	3-Methyloxindole + NADP+ <=> 3-Methyleneoxindole + NADPH + H+	C02366 + C00006 <=> C02796 + C00005 + C00080	1.3.1.17					3-methyloxindole
R03937	0	Glutaconyl-1-CoA + H2O <=> 2-Hydroxyglutaryl-CoA	C02411 + C00001 <=> C03058	4.2.1.-				PATH: rn00650 Butanoate metabolism		KO: K01726
R03942	0	L-Rhamnofuranose + NAD+ <=> L-Rhamnono-1,4-lactone + NADH + H+	C02431 + C00003 <=> C02991 + C00004 + C00080	1.1.1.173				PATH: rn00051 Fructose and mannose metabolism	L-Rhamnofuranose
R03946	0	3'-Phosphoadenylyl sulfate + Phenolic steroid <=> Adenosine 3',5'-bisphosphate + Steroid O-sulfate	C00053 + C02453 <=> C00054 + C02590	2.8.2.15					3'-Phosphoadenylylsulfate
R03951	0	Precorrin 2 + Nickel <=> Coenzyme F430	C02463 + C00291 <=> C05777					PATH: rn00860 Porphyrin and chlorophyll metabolism
R03952	0	Triiodothyronine + 2-Oxoglutarate <=> 3,5,3'-Triiodothyropyruvate + L-Glutamate	C02465 + C00026 <=> C03832 + C00025	2.6.1.26					L-3,5,3'-Triiodothyronine
R03954	0	Xanthurenic acid + H2O <=> 4-(2-Amino-3-hydroxyphenyl)-2,4-dioxobutanoate	C02470 + C00001 <=> C05645					PATH: rn00380 Tryptophan metabolism
R03959	0	2,5-Dihydro-5-oxofuran-2-acetate <=> cis,cis-Muconate	C04105 <=> C02480	5.5.1.1					2,5-Dihydro-5-oxofuran-2-acetate lyase (decyclizing)
R03960	0	(3R)-beta-Leucine + NAD+ + H2O <=> beta-Ketoisocaproate + NH3 + NADH + H+	C02486 + C00003 + C00001 <=> C03467 + C00014 + C00004 + C00080	1.4.1.9				PATH: rn00280 Valine, leucine and isoleucine degradation	(3R)-beta-leucine	KO: K00263 leucine dehydrogenase [EC:1.4.1.9]
R03962	0	2'-Hydroxydihydrodaidzein + NADP+ <=> 2'-Hydroxydaidzein + NADPH + H+	C03567 + C00006 <=> C02495 + C00005 + C00080	1.3.1.51				PATH: rn00943 Isoflavonoid biosynthesis	2'-hydroxy-2,3-dihydrodaidzein
R03963	0	2-Butyne-1,4-diol + NAD+ <=> 4-Hydroxy-2-butynal + NADH + H+	C02497 + C00003 <=> C02648 + C00004 + C00080	1.1.1.165					2-Butyne-1,4-diol
R03966	0	2-Hydroxymuconate <=> (Z)-5-Oxohex-2-enedioate	C02501 <=> C03453	5.3.2.-				PATH: rn00362 Benzoate degradation via hydroxylation		KO: K01821 4-oxalocrotonate tautomerase [EC:5.3.2.-]
R03968	0	(2S)-2-Isopropylmalate <=> 2-Isopropylmaleate + H2O	C02504 <=> C02631 + C00001	4.2.1.33				PATH: rn00290 Valine, leucine and isoleucine biosynthesis	2-Isopropylmalate hydro-lyase	KO: K01703 3-isopropylmalate/(R)-2-methylmalate dehydratase large	KO: K01704 3-isopropylmalate/(R)-2-methylmalate dehydratase small
R03984	0	Pyrimidodiazepine + Glutathione disulfide + H2O <=> 6-Pyruvoyltetrahydropterin + 2 Glutathione	C02587 + C00127 + C00001 <=> C03684 + 2 C00051	1.5.4.1				PATH: rn00480 Glutathione metabolism	pyrimidodiazepine	KO: K00310 pyrimidodiazepine synthase [EC:1.5.4.1]
R03987	0	3'-Phosphoadenylyl sulfate + Taurolithocholate <=> Adenosine 3',5'-bisphosphate + Taurolithocholate sulfate	C00053 + C02592 <=> C00054 + C03642	2.8.2.14					3'-Phosphoadenylylsulfate
R03991	0	Tetradecanoyl-CoA + Acetyl-CoA <=> CoA + 3-Oxopalmitoyl-CoA	C02593 + C00024 <=> C00010 + C05259	2.3.1.16	2.3.1.155			PATH: rn00062 Fatty acid elongation in mitochondria	myristoyl-CoA	KO: K00632 acetyl-CoA acyltransferase [EC:2.3.1.16]	KO: K07508 acetyl-CoA acyltransferase 2 [EC:2.3.1.16]	KO: K07509 acetyl-CoA acyltransferase [EC:2.3.1.16]	KO: K07513 acetyl-CoA acyltransferase 1 [EC:2.3.1.16]
R04000	0	Acetyl-CoA + 2-Hydroxyglutarate <=> Acetate + 2-Hydroxyglutaryl-CoA	C00024 + C02630 <=> C00033 + C03058	2.8.3.12				PATH: rn00650 Butanoate metabolism	(E)-Glutaconate CoA-transferase	KO: K01039 glutaconate CoA-transferase, subunit A [EC:2.8.3.12]	KO: K01040 glutaconate CoA-transferase, subunit B [EC:2.8.3.12]
R04001	0	(2R,3S)-3-Isopropylmalate <=> 2-Isopropylmaleate + H2O	C04411 <=> C02631 + C00001	4.2.1.33				PATH: rn00290 Valine, leucine and isoleucine biosynthesis	3-Isopropylmalate hydro-lyase	KO: K01703 3-isopropylmalate/(R)-2-methylmalate dehydratase large	KO: K01704 3-isopropylmalate/(R)-2-methylmalate dehydratase small
R04003	0	3-Chloro-L-alanine + Thioglycolate <=> S-Carboxymethyl-L-cysteine + Cl-	C02635 + C02086 <=> C03727 + C00698	4.5.1.5					3-Chloro-L-alanine chloride-lyase (adding thioglycolate)
R04010	0	Benzyl thiocyanate <=> Benzyl isothiocyanate	C02660 <=> C03098	5.99.1.1					Benzyl-thiocyanate isomerase
R04015	0	Ferricytochrome c3 + 2 Hydrogen <=> Ferrocytochrome c3 + 4 H+	C02682 + 2 C00282 <=> C02684 + 4 C00080	1.12.2.1					Hydrogen
R04028	0	6-Acetamido-3-aminohexanoate + 2-Oxoglutarate <=> 6-Acetamido-3-oxohexanoate + L-Glutamate	C03846 + C00026 <=> C03682 + C00025	2.6.1.65					6-Acetamido-2-oxohexanoate
R04029	0	N6-Acetyl-L-lysine + 2-Oxoglutarate <=> 6-Acetamido-2-oxohexanoate + L-Glutamate	C02727 + C00026 <=> C05548 + C00025	2.6.1.65	2.6.1.-			PATH: rn00310 Lysine degradation	N6-Acetyl-L-lysine
R04031	0	2-Succinylbenzoate + H2O <=> (1R,6R)-6-Hydroxy-2-succinylcyclohexa-2,4-diene-1-carboxylate	C02730 + C00001 <=> C05817	4.2.1.113				PATH: rn00130 Ubiquinone and menaquinone biosynthesis		KO: K02549 O-succinylbenzoate synthase [EC:4.2.1.113]
R04038	0	Dimethylallyl diphosphate + AMP <=> Diphosphate + N6-(delta2-Isopentenyl)-adenosine 5'-monophosphate	C00235 + C00020 <=> C00013 + C04713	2.5.1.27				PATH: rn00908 Zeatin biosynthesis	2-Isopentenyl-diphosphate	KO: K10760 adenylate isopentenyltransferase (cytokinin synthase)
R04039	0	[Xanthine dehydrogenase] + Glutathione disulfide <=> [Xanthine oxidase] + 2 Glutathione	C03544 + C00127 <=> C02756 + 2 C00051	1.8.4.7				PATH: rn00480 Glutathione metabolism	[xanthine-dehydrogenase]
R04042	0	CDP-glycerol + (Glycerophosphate)n <=> CMP + (Glycerophosphate)n	C00513 + C02768 <=> C00055 + C02768	2.7.8.12					CDPglycerol
R04046	0	2-Acetamidofluorene + NAD+ + H2O <=> N-Hydroxy-2-acetamidofluorene + NADH + H+	C02778 + C00003 + C00001 <=> C03954 + C00004 + C00080	1.7.1.12					NADH
R04047	0	2-Acetamidofluorene + NADP+ + H2O <=> N-Hydroxy-2-acetamidofluorene + NADPH + H+	C02778 + C00006 + C00001 <=> C03954 + C00005 + C00080	1.7.1.12					NADPH
R04049	0	2-Deoxy-D-gluconate + NAD+ <=> 3-Dehydro-2-deoxy-D-gluconate + NADH + H+	C02782 + C00003 <=> C03926 + C00004 + C00080	1.1.1.125
R04051	0	3-Phosphonopyruvate + L-Glutamate <=> 2-Amino-3-phosphonopropanoate + 2-Oxoglutarate	C02798 + C00025 <=> C05672 + C00026	2.6.1.-				PATH: rn00440 Aminophosphonate metabolism
R04055	0	Triacylglycerol + 3beta-Hydroxysterol <=> Diacylglycerol + 3beta-Hydroxysterol ester	C00422 + C02799 <=> C00165 + C03587	2.3.1.77					Triacylglycerol
R04057	0	Acetyl-CoA + 5-Hydroxypentanoate <=> Acetate + 5-Hydroxypentanoyl-CoA	C00024 + C02804 <=> C00033 + C03237	2.8.3.14					Acetyl-CoA
R04059	0	(+/-)-trans-Acenaphthene-1,2-diol + 2 NADP+ <=> Acenaphthenequinone + 2 NADPH + 2 H+	C04167 + 2 C00006 <=> C02807 + 2 C00005 + 2 C00080	1.10.1.1					(+/-)-trans-acenaphthene-1,2-diol
R04074	0	NAD+ + Peptide diphthamide <=> Nicotinamide + Peptide N-(ADP-D-ribosyl)diphthamide	C00003 + C02872 <=> C00153 + C04339	2.4.2.36					NAD+
R04080	0	beta-Cyclopiazonate + Acceptor <=> alpha-Cyclopiazonate + Reduced acceptor	C02899 + C00028 <=> C03032 + C00030	1.21.99.1					beta-Cyclopiazonate
R04083	0	CDP-ribitol + Poly(ribitol phosphate) <=> CMP + Poly(ribitol phosphate)	C00789 + C00653 <=> C00055 + C00653	2.7.8.14					CDPribitol
R04091	0	O-Acetyl-L-serine + 3,4-Dihydroxypyridine + H+ <=> 3-(3,4-Dihydroxypyridin-1-yl)-L-alanine + Acetate	C00979 + C02932 + C00080 <=> C04446 + C00033	2.5.1.52					O3-Acetyl-L-serine acetate-lyase (adding 3,4-dihydroxypyridin-1-yl)
R04092	0	3-Dehydrosphinganine + FAD <=> 3-Ketosphingosine + FADH2	C02934 + C00016 <=> C06121 + C01352
R04096	0	3-Methylbutanoyl-CoA + Acceptor <=> 3-Methylcrotonyl-CoA + Reduced acceptor	C02939 + C00028 <=> C03069 + C00030	1.3.99.10					3-Methylbutanoyl-CoA
R04098	0	3-Methylbutanoyl-CoA <=> Branched chain fatty acid	C02939 <=> C05996					PATH: rn00280 Valine, leucine and isoleucine degradation
R04099	0	3alpha-Hydroxyglycyrrhetinate + NADP+ <=> 3-Oxoglycyrrhetinate + NADPH + H+	C03930 + C00006 <=> C02943 + C00005 + C00080	1.1.1.230					3alpha-hydroxyglycyrrhetinate
R04100	0	3-cis-Dodecenoyl-CoA <=> 2-trans-Dodecenoyl-CoA	C02944 <=> C03221	5.3.3.8					3-cis-Dodecenoyl-CoA delta3-cis-delta2-trans-isomerase
R04104	0	Chondroitin <=> Dermatan	C00401 <=> C01490	5.1.3.19					Chondroitin-D-glucuronate 5-epimerase
R04105	0	Ethyl (R)-3-hydroxyhexanoate + NADP+ <=> Ethyl 3-oxohexanoate + NADPH + H+	C03864 + C00006 <=> C02975 + C00005 + C00080	1.1.1.279					ethyl-(R)-3-hydroxyhexanoate
R04106	0	Ethyl (S)-3-hydroxyhexanoate + NADP+ <=> Ethyl 3-oxohexanoate + NADPH + H+	C03865 + C00006 <=> C02975 + C00005 + C00080	1.1.1.280					ethyl-(S)-3-hydroxyhexanoate
R04120	0	Peptide-L-methionine + Thioredoxin disulfide + H2O <=> Peptide-L-methionine (S)-S-oxide + Thioredoxin	C03023 + C00343 + C00001 <=> C03895 + C00342	1.8.4.11					peptide-L-methionine
R04123	0	Transferrin[Fe(II)]2 + NAD+ <=> Transferrin[Fe(III)]2 + NADH + H+	C03029 + C00003 <=> C03179 + C00004 + C00080	1.16.1.2				PATH: rn00860 Porphyrin and chlorophyll metabolism	Transferrin[Fe(II)]2
R04124	0	Transferrin[Fe(II)]2 <=> Apotransferrin + Iron	C03029 <=> C05780 + C00023					PATH: rn00860 Porphyrin and chlorophyll metabolism
R04125	0	S-Aminomethyldihydrolipoylprotein + Tetrahydrofolate <=> Dihydrolipoylprotein + 5,10-Methylenetetrahydrofolate + NH3	C01242 + C00101 <=> C02972 + C00143 + C00014	2.1.2.10				PATH: rn00260 Glycine, serine and threonine metabolism	S-aminomethyldihydrolipoylprotein	KO: K00605 aminomethyltransferase [EC:2.1.2.10]
R04136	0	3-Hydroxybenzyl alcohol + NADP+ <=> 3-Hydroxybenzaldehyde + NADPH + H+	C03351 + C00006 <=> C03067 + C00005 + C00080	1.1.1.97				PATH: rn00622 Toluene and xylene degradation	3-Hydroxybenzyl-alcohol
R04137	0	3-Hydroxyisovaleryl-CoA <=> 3-Methylcrotonyl-CoA + H2O	C05998 <=> C03069 + C00001	4.2.1.17				PATH: rn00280 Valine, leucine and isoleucine degradation	3-Hydroxyisopentyl-CoA hydro-lyase	KO: K01692 enoyl-CoA hydratase [EC:4.2.1.17]	KO: K07511 enoyl-CoA hydratase [EC:4.2.1.17]	KO: K07514 enoyl-CoA hydratase / 3-hydroxyacyl-CoA dehydrogenase /	KO: K07515 enoyl-CoA hydratase [EC:4.2.1.17]
R04139	0	3alpha-Hydroxy-5beta-cholanate + NAD+ <=> 3-Oxo-5beta-cholanate + NADH + H+	C03990 + C00003 <=> C03070 + C00004 + C00080	1.1.1.52					3alpha-Hydroxy-5beta-cholanate
R04142	0	5-Acetamidopentanoate + NADH + H+ + CO2 <=> 6-Acetamido-2-oxohexanoate + NAD+ + H2O	C03087 + C00004 + C00080 + C00011 <=> C05548 + C00003 + C00001	1.2.4.-				PATH: rn00310 Lysine degradation
R04147	0	Isopenicillin N <=> Penicillin N	C05557 <=> C06564	5.1.1.17				PATH: rn00311 Penicillin and cephalosporin biosynthesis
R04150	0	2-Succinylbenzoyl-CoA <=> 1,4-Dihydroxy-2-naphthoate + CoA	C03160 <=> C03657 + C00010	4.1.3.36					O-Succinylbenzoyl-CoA 1,4-dihydroxy-2-naphthoate-lyase
R04152	0	(2-Aminoethyl)phosphonate + Pyruvate <=> Phosphonoacetaldehyde + L-Alanine	C03557 + C00022 <=> C03167 + C00041	2.6.1.37				PATH: rn00440 Aminophosphonate metabolism	(2-Aminoethyl)phosphonate	KO: K03430 2-aminoethylphosphonate-pyruvate transaminase	KO: K09469 2-aminoethylphosphonate-pyruvate transaminase
R04154	0	Tetrahydroxypteridine <=> Xanthine-8-carboxylate	C03178 <=> C03314	5.5.1.3					Tetrahydroxypteridine lyase (isomerizing)
R04155	0	Transferrin[Fe(III)]2 <=> Apoferritin + Iron	C03179 <=> C05779 + C00023					PATH: rn00860 Porphyrin and chlorophyll metabolism
R04160	0	(S)-4-Hydroxymandelate + Acceptor <=> 4-Hydroxyphenylglyoxylate + Reduced acceptor	C03198 + C00028 <=> C03590 + C00030	1.1.99.-				PATH: rn00362 Benzoate degradation via hydroxylation		KO: K00119
R04161	0	(S)-4-Hydroxymandelate <=> (R)-4-Hydroxymandelate	C03198 <=> C05343	5.1.2.2				PATH: rn00362 Benzoate degradation via hydroxylation	(S)-4-Hydroxymandelate racemase	KO: K01781 mandelate racemase [EC:5.1.2.2]
R04165	0	11-Deoxycorticosterone <=> 20-Hydroxy-3-oxopregn-4-en-21-al	C03205 <=> C04108	5.3.1.21					11-Deoxycorticosterone ketol-isomerase
R04166	0	16alpha-Hydroxyprogesterone <=> 16-Dehydroprogesterone + H2O	C03748 <=> C03207 + C00001	4.2.1.98					16alpha-Hydroxyprogesterone hydro-lyase
R04168	0	2-Deoxy-D-ribosyl-base + Base <=> 2-Deoxy-D-ribosyl-base + Base	C03216 + C00701 <=> C03216 + C00701	2.4.2.6					Nucleoside
R04170	0	(S)-3-Hydroxydodecanoyl-CoA <=> 2-trans-Dodecenoyl-CoA + H2O	C05262 <=> C03221 + C00001	4.2.1.17	4.2.1.74			PATH: rn00062 Fatty acid elongation in mitochondria	(S)-3-Hydroxydodecanoyl-CoA hydro-lyase	KO: K01692 enoyl-CoA hydratase [EC:4.2.1.17]	KO: K07511 enoyl-CoA hydratase [EC:4.2.1.17]	KO: K07514 enoyl-CoA hydratase / 3-hydroxyacyl-CoA dehydrogenase /	KO: K07515 enoyl-CoA hydratase [EC:4.2.1.17]
R04173	0	O-Phospho-L-serine + 2-Oxoglutarate <=> 3-Phosphonooxypyruvate + L-Glutamate	C01005 + C00026 <=> C03232 + C00025	2.6.1.52				PATH: rn00260 Glycine, serine and threonine metabolism	3-Phosphoserine	KO: K00831 phosphoserine aminotransferase [EC:2.6.1.52]
R04175	0	6-Amino-2-oxohexanoate <=> delta1-Piperideine-2-carboxylate + H2O	C03239 <=> C04092 + C00001					PATH: rn00310 Lysine degradation
R04178	0	Coproporphyrinogen III + 3 Acceptor <=> Coproporphyrin III + 3 Reduced acceptor	C03263 + 3 C00028 <=> C05770 + 3 C00030					PATH: rn00860 Porphyrin and chlorophyll metabolism
R04185	0	(S)-3-(Imidazol-5-yl)lactate + NAD+ <=> Imidazol-5-yl-pyruvate + NADH + H+	C03817 + C00003 <=> C03277 + C00004 + C00080	1.1.1.111					(S)-3-(Imidazol-5-yl)lactate
R04186	0	(S)-3-(Imidazol-5-yl)lactate + NADP+ <=> Imidazol-5-yl-pyruvate + NADPH + H+	C03817 + C00006 <=> C03277 + C00005 + C00080	1.1.1.111					(S)-3-(Imidazol-5-yl)lactate
R04187	0	L-Alanine + (S)-Methylmalonate semialdehyde <=> Pyruvate + L-3-Amino-isobutanoate	C00041 + C06002 <=> C00022 + C03284	2.6.1.18				PATH: rn00280 Valine, leucine and isoleucine degradation	L-Alanine	KO: K00822 beta-alanine--pyruvate transaminase [EC:2.6.1.18]
R04188	0	L-3-Amino-isobutanoate + 2-Oxoglutarate <=> (S)-Methylmalonate semialdehyde + L-Glutamate	C03284 + C00026 <=> C06002 + C00025	2.6.1.22				PATH: rn00280 Valine, leucine and isoleucine degradation	L-3-Amino-isobutanoate	KO: K07250 (S)-3-amino-2-methylpropionate transaminase
R04193	0	(2,1-beta-D-Fructosyl)n(m) + (2,1-beta-D-Fructosyl)n(n) <=> (2,1-beta-D-Fructosyl)n(m-1) + (2,1-beta-D-Fructosyl)n(n+1)	C03323(m) + C03323(n) <=> C03323(m-1) + C03323(n+1)	2.4.1.100					1,2-beta-D-Fructan
R04194	0	Sucrose + (2,1-beta-D-Fructosyl)n <=> D-Glucose + (2,1-beta-D-Fructosyl)n	C00089 + C03323 <=> C00031 + C03323	2.4.1.9					Sucrose
R04198	0	2,3,4,5-Tetrahydrodipicolinate + NAD+ <=> L-2,3-Dihydrodipicolinate + NADH + H+	C03972 + C00003 <=> C03340 + C00004 + C00080	1.3.1.26				PATH: rn00300 Lysine biosynthesis	2,3,4,5-Tetrahydrodipicolinate	KO: K00215 dihydrodipicolinate reductase [EC:1.3.1.26]
R04199	0	2,3,4,5-Tetrahydrodipicolinate + NADP+ <=> L-2,3-Dihydrodipicolinate + NADPH + H+	C03972 + C00006 <=> C03340 + C00005 + C00080	1.3.1.26				PATH: rn00300 Lysine biosynthesis	2,3,4,5-Tetrahydrodipicolinate	KO: K00215 dihydrodipicolinate reductase [EC:1.3.1.26]
R04200	0	(2R,4S)-2,4-Diaminopentanoate + H2O + NAD+ <=> 2-Amino-4-oxopentanoic acid + NH3 + NADH + H+	C03943 + C00001 + C00003 <=> C03341 + C00014 + C00004 + C00080	1.4.1.12				PATH: rn00472 D-Arginine and D-ornithine metabolism	D-threo-2,4-diaminopentanoate
R04201	0	(2R,4S)-2,4-Diaminopentanoate + NADP+ + H2O <=> 2-Amino-4-oxopentanoic acid + NADPH + NH3 + H+	C03943 + C00006 + C00001 <=> C03341 + C00005 + C00014 + C00080	1.4.1.12				PATH: rn00472 D-Arginine and D-ornithine metabolism	D-threo-2,4-diaminopentanoate
R04203	0	(2S,3S)-3-Hydroxy-2-methylbutanoyl-CoA + NAD+ <=> 2-Methylacetoacetyl-CoA + NADH + H+	C04405 + C00003 <=> C03344 + C00004 + C00080	1.1.1.35	1.1.1.178			PATH: rn00280 Valine, leucine and isoleucine degradation	(2S,3S)-3-hydroxy-2-methylbutanoyl-CoA	KO: K00022 3-hydroxyacyl-CoA dehydrogenase [EC:1.1.1.35]	KO: K07514 enoyl-CoA hydratase / 3-hydroxyacyl-CoA dehydrogenase /	KO: K08683 3-hydroxy-2-methylbutyryl-CoA dehydrogenase
R04206	0	3-Phospho-D-erythronate <=> Phosphoenol-4-deoxy-3-tetrulosonate + H2O	C03356 <=> C04309 + C00001	4.2.1.11					3-Phospho-D-erythronate hydro-lyase
R04210	0	4-Phospho-D-erythronate + NAD+ <=> 2-Oxo-3-hydroxy-4-phosphobutanoate + NADH + H+	C03393 + C00003 <=> C06054 + C00004 + C00080	1.1.1.290				PATH: rn00750 Vitamin B6 metabolism	4-phospho-D-erythronate	KO: K03473 erythronate-4-phosphate dehydrogenase [EC:1.1.1.290]
R04217	0	N2-Succinyl-L-ornithine + 2-Oxoglutarate <=> N-Succinyl-L-glutamate 5-semialdehyde + L-Glutamate	C03415 + C00026 <=> C05932 + C00025	2.6.1.81				PATH: rn00330 Arginine and proline metabolism	N2-succinyl-L-ornithine	KO: K00840 succinylornithine aminotransferase [EC:2.6.1.81]
R04226	0	3-alpha(S)-Strictosidine <=> Indole alkaloid	C03470 <=> C06073					PATH: rn00900 Terpenoid biosynthesis
R04227	0	Phosphatidylcholine + Dolichol <=> Acyldolichol + 1-Acyl-sn-glycero-3-phosphocholine	C00157 + C00381 <=> C01884 + C04230	2.3.1.83					3-sn-Phosphatidylcholine
R04228	0	4-Nitroquinoline N-oxide + 2 NADH + 2 H+ <=> 4-Hydroxyaminoquinoline N-oxide + 2 NAD+ + H2O	C03474 + 2 C00004 + 2 C00080 <=> C04050 + 2 C00003 + C00001	1.7.1.9					NADH
R04229	0	4-Nitroquinoline N-oxide + 2 NADPH + 2 H+ <=> 4-Hydroxyaminoquinoline N-oxide + 2 NADP+ + H2O	C03474 + 2 C00005 + 2 C00080 <=> C04050 + 2 C00006 + C00001	1.7.1.9					NADPH
R04234	0	D-4-Hydroxyphenylglycine + 2-Oxoglutarate <=> 4-Hydroxyphenylglyoxylate + L-Glutamate	C03493 + C00026 <=> C03590 + C00025	2.6.1.72					D-4-Hydroxyphenylglycine
R04236	0	Propane-1,2-diol 1-phosphate + NAD+ <=> Hydroxyacetone phosphate + NADH + H+	C03894 + C00003 <=> C03505 + C00004 + C00080	1.1.1.7					Propane-1,2-diol-1-phosphate
R04239	0	Peptidyl-L-lysyl-peptide + H2O + Oxygen <=> Peptidyl-allysyl-peptide + NH3 + H2O2	C03530 + C00001 + C00007 <=> C03531 + C00014 + C00027	1.4.3.13					Peptidyl-L-lysyl-peptide
R04241	0	ATP + Tetrahydrofolyl-[Glu](n)(n) + L-Glutamate <=> ADP + Orthophosphate + Tetrahydrofolyl-[Glu](n)(n+1)	C00002 + C03541(n) + C00025 <=> C00008 + C00009 + C03541(n+1)	6.3.2.17				PATH: rn00790 Folate biosynthesis	Tetrahydrofolyl-[Glu](n)	KO: K01930 folylpolyglutamate synthase [EC:6.3.2.17]
R04250	0	(2-Aminoethyl)phosphonate <=> N-Monomethyl-2-aminoethylphosphonate	C03557 <=> C05679					PATH: rn00440 Aminophosphonate metabolism
R04251	0	Phosphonoacetaldehyde <=> Phosphonoacetate	C03167 <=> C05682					PATH: rn00440 Aminophosphonate metabolism
R04252	0	(2-Aminoethyl)phosphonate <=> 2-Aminoethylphosphocholate	C03557 <=> C05683					PATH: rn00440 Aminophosphonate metabolism
R04254	0	n (R)-3-Hydroxybutanoyl-CoA <=> Poly-beta-hydroxybutyrate + n CoA	n C03561 <=> C06143 + n C00010	2.3.1.-				PATH: rn00650 Butanoate metabolism		KO: K03821 polyhydroxyalkanoate synthase [EC:2.3.1.-]
R04259	0	2-Chloro-2,5-dihydro-5-oxofuran-2-acetate <=> 3-Chloro-cis,cis-muconate	C04522 <=> C03585	5.5.1.7				PATH: rn00627 1,4-Dichlorobenzene degradation	2-Chloro-2,5-dihydro-5-oxofuran-2-acetate lyase (decyclizing)	KO: K01860 chloromuconate cycloisomerase [EC:5.5.1.7]
R04260	0	2,5-Dihydro-5-oxofuran-2-acetate <=> 2-Oxo-2,3-dihydrofuran-5-acetate	C04105 <=> C03586	5.3.3.4					2-Oxo-2,5-dihydrofuran-5-acetate delta3-delat2-isomerase
R04263	0	7alpha-Hydroxycholesterol + NAD+ <=> 7alpha-Hydroxycholest-4-en-3-one + NADH + H+	C03594 + C00003 <=> C05455 + C00004 + C00080	1.1.1.181					cholest-5-ene-3beta,7alpha-diol
R04269	0	L-threo-3-Methylaspartate + 2-Oxoglutarate <=> Methyloxaloacetate + L-Glutamate	C03618 + C00026 <=> C06030 + C00025					PATH: rn00660 C5-Branched dibasic acid metabolism
R04271	0	N-Hydroxy-4-acetylaminobiphenyl + N-Hydroxy-4-aminobiphenyl <=> N-Hydroxy-4-aminobiphenyl + N-Acetoxy-4-aminobiphenyl	C04081 + C03622 <=> C03622 + C03621	2.3.1.56					N-Hydroxy-4-acetylaminobiphenyl
R04273	0	Peptidylproline (omega=180) <=> Peptidylproline (omega=0)	C03798 <=> C03633	5.2.1.8					Peptidylproline cis-trans-isomerase
R04282	0	4-Imidazolone-5-propanoate + H2O <=> Formylisoglutamine	C03680 + C00001 <=> C16674					PATH: rn00340 Histidine metabolism
R04283	0	4-Imidazolone-5-propanoate + Acceptor + 3 H2O <=> 4-Oxoglutaramate + Formate + NH3 + Reduced acceptor	C03680 + C00028 + 3 C00001 <=> C05572 + C00058 + C00014 + C00030					PATH: rn00340 Histidine metabolism
R04289	0	CMP-N-glycoloylneuraminate <=> Glycolipid	C03691 <=> C05005					PATH: rn00530 Aminosugars metabolism
R04294	0	2'-Deoxyribonucleoside diphosphate + Thioredoxin disulfide + H2O <=> Ribonucleoside diphosphate + Thioredoxin	C04232 + C00343 + C00001 <=> C03723 + C00342	1.17.4.1					2'-Deoxyribonucleoside diphosphate
R04297	0	1,2,3,5-Tetrahydroxybenzene + 1,2,3-Trihydroxybenzene <=> 1,2,3,5-Tetrahydroxybenzene + Phloroglucinol	C03743 + C01108 <=> C03743 + C02183	1.97.1.2				PATH: rn00632 Benzoate degradation via CoA ligation	1,2,3,5-Tetrahydroxybenzene
R04303	0	4-(Dimethylamino)azobenzene + NADP+ <=> 4-(Dimethylamino)phenylazoxybenzene + NADPH + H+	C03764 + C00006 <=> C04291 + C00005 + C00080	1.7.1.11					NADPH
R04307	0	trans-4-Hydroxycyclohexanecarboxylate + NAD+ <=> 4-Oxocyclohexanecarboxylate + NADH + H+	C04404 + C00003 <=> C03767 + C00004 + C00080	1.1.1.226					trans-4-hydroxycyclohexanecarboxylate
R04312	0	Diphosphate + Microsomal-membrane protein <=> Orthophosphate + O-Phospho-microsomal-membrane protein	C00013 + C03788 <=> C00009 + C04391	2.7.99.1					Pyrophosphate
R04315	0	2'-Deoxyribonucleoside triphosphate + Thioredoxin disulfide + H2O <=> Ribonucleoside triphosphate + Thioredoxin	C04283 + C00343 + C00001 <=> C03802 + C00342	1.17.4.2					2'-Deoxyribonucleoside triphosphate
R04318	0	Benzylpenicilloic acid <=> Penicillin G + H2O	C16672 <=> C05551 + C00001
R04319	0	trans-2,3-Dehydroacyl-CoA + NADP+ <=> trans,trans-2,3,4,5-Tetradehydroacyl-CoA + NADPH + H+	C00658 + C00006 <=> C04512 + C00005 + C00080	1.3.1.34					trans-2,3-didehydroacyl-CoA
R04330	0	Androstan-3alpha,17beta-diol + NAD+ <=> 17beta-Hydroxyandrostan-3-one + NADH + H+	C03852 + C00003 <=> C03917 + C00004 + C00080	1.1.1.53					Androstan-3alpha,17beta-diol
R04333	0	Indole-3-acetyl-beta-1-D-glucoside + myo-Inositol <=> D-Glucose + Indole-3-acetyl-myo-inositol	C04197 + C00137 <=> C00031 + C03868	2.3.1.72					Indole-3-acetyl-beta-1-D-glucoside
R04336	0	L-2-Amino-6-oxoheptanedioate <=> 2,3,4,5-Tetrahydrodipicolinate + H2O	C03871 <=> C03972 + C00001					PATH: rn00300 Lysine biosynthesis
R04338	0	S-(4-Bromophenyl)-L-cysteine + 2-Oxoglutarate <=> S-(4-Bromophenyl)-mercaptopyruvate + L-Glutamate	C03900 + C00026 <=> C04264 + C00025	2.6.1.75					S-(4-Bromophenyl)-L-cysteine
R04339	0	Thiomorpholine 3-carboxylate + NAD+ <=> 3,4-Dehydrothiomorpholine-3-carboxylate + NADH + H+	C03901 + C00003 <=> C04445 + C00004 + C00080	1.5.1.25					thiomorpholine-3-carboxylate
R04340	0	Thiomorpholine 3-carboxylate + NADP+ <=> 3,4-Dehydrothiomorpholine-3-carboxylate + NADPH + H+	C03901 + C00006 <=> C04445 + C00005 + C00080	1.5.1.25					thiomorpholine-3-carboxylate
R04344	0	5alpha-Androstan-3beta,17beta-diol + NADP+ <=> 17beta-Hydroxyandrostan-3-one + NADPH + H+	C12525 + C00006 <=> C03917 + C00005 + C00080	1.1.1.210					3beta-Hydroxysteroid
R04345	0	2,4-Dichloro-2,5-dihydro-5-oxofuran-2-acetate <=> 2,4-Dichloro-cis,cis-muconate	C04625 <=> C03918	5.5.1.11					2,4-Dichloro-2,5-dihydro-5-oxofuran-2-acetate lyase (decyclizing)
R04346	0	2,4-Dioxotetrahydropyrimidine D-ribonucleotide + Diphosphate <=> 2,4-Dioxotetrahydropyrimidine + 5-Phospho-alpha-D-ribose 1-diphosphate	C04639 + C00013 <=> C03919 + C00119	2.4.2.20					2,4-Dioxotetrahydropyrimidine-nucleotide
R04370	0	Benzyl (2R,3S)-2-methyl-3-hydroxybutanoate + NADP+ <=> Benzyl 2-methyl-3-oxobutanoate + NADPH + H+	C04561 + C00006 <=> C04000 + C00005 + C00080	1.1.1.217					benzyl-(2R,3S)-2-methyl-3-hydroxybutanoate
R04371	0	Homoisocitrate <=> (Z)-But-1-ene-1,2,4-tricarboxylate + H2O	C05662 <=> C04002 + C00001	4.2.1.36				PATH: rn00300 Lysine biosynthesis	Homoisocitrate hydro-lyase	KO: K01705 homoaconitate hydratase [EC:4.2.1.36]
R04374	0	trans-L-3-Hydroxyproline <=> 1-Pyrroline-2-carboxylate + H2O	C05147 <=> C03564 + C00001	4.2.1.77					trans-L-3-Hydroxyproline hydro-lyase
R04375	0	2-Dehydro-3-deoxy-D-xylonate + NAD+ <=> 5-Hydroxy-2,4-dioxopentanoate + NADH	C03826 + C00003 <=> C05406 + C00004	1.1.1.-				PATH: rn00053 Ascorbate and aldarate metabolism
R04383	0	5-Dehydro-4-deoxy-D-glucuronate <=> (4S)-4,6-Dihydroxy-2,5-dioxohexanoate	C04053 <=> C04349	5.3.1.17				PATH: rn00040 Pentose and glucuronate interconversions	5-Dehydro-4-deoxy-D-glucuronate ketol-isomerase	KO: K01815 4-deoxy-L-threo-5-hexosulose-uronate ketol-isomerase
R04385	0	ATP + Holo-[carboxylase] + HCO3- <=> ADP + Orthophosphate + Carboxybiotin-carboxyl-carrier protein	C00002 + C06250 + C00288 <=> C00008 + C00009 + C04419	6.3.4.14				PATH: rn00061 Fatty acid biosynthesis	biotin-carboxyl-carrier-protein	KO: K01946 biotin carboxylase [EC:6.3.4.14]
R04386	0	Acetyl-CoA + Carboxybiotin-carboxyl-carrier protein <=> Malonyl-CoA + Holo-[carboxylase]	C00024 + C04419 <=> C00083 + C06250	6.4.1.2				PATH: rn00061 Fatty acid biosynthesis	Acetyl-CoA	KO: K01961 acetyl-CoA carboxylase, biotin carboxylase subunit	KO: K01962 acetyl-CoA carboxylase carboxyl transferase subunit	KO: K01963 acetyl-CoA carboxylase carboxyl transferase subunit beta	KO: K02160 acetyl-CoA carboxylase biotin carboxyl carrier protein	KO: K11262 acetyl-CoA carboxylase [EC:6.4.1.2]	KO: K11263 acetyl/propionyl carboxylase subunit alpha
R04387	0	Diethyl (2R,3R)-2-methyl-3-hydroxysuccinate + NADP+ <=> Diethyl 2-methyl-3-oxosuccinate + NADPH + H+	C04586 + C00006 <=> C04067 + C00005 + C00080	1.1.1.229					diethyl-(2R,3R)-2-methyl-3-hydroxysuccinate
R04388	0	ATP + Guanidinoethyl methyl phosphate <=> ADP + N'-Phosphoguanidinoethyl methyl phosphate	C00002 + C04071 <=> C00008 + C04503	2.7.3.7					ATP
R04389	0	Heparosan-N-sulfate D-glucuronate <=> Heparosan-N-sulfate L-iduronate	C04196 <=> C04073	5.1.3.17					Heparosan-N-sulfate D-glucuronate glucurono-5-epimerase
R04399	0	4-Carboxy-4-hydroxy-2-oxoadipate <=> 4-Carboxy-2-hydroxy-cis,cis-muconate + H2O	C04115 <=> C04324 + C00001	4.2.1.-				PATH: rn00362 Benzoate degradation via hydroxylation		KO: K01726
R04409	0	trans-Cinnamoyl beta-D-glucoside + Methanol <=> Methyl cinnamate + D-Glucose	C04164 + C00132 <=> C06358 + C00031	2.3.1.152					1-O-trans-Cinnamoyl-beta-D-glucopyranose
R04410	0	trans-Cinnamoyl beta-D-glucoside + Ethanol <=> Ethyl cinnamate + D-Glucose	C04164 + C00469 <=> C06359 + C00031	2.3.1.152					1-O-trans-Cinnamoyl-beta-D-glucopyranose
R04411	0	trans-Cinnamoyl beta-D-glucoside + Alcohol <=> Alkyl cinnamate + D-Glucose	C04164 + C00069 <=> C06357 + C00031	2.3.1.152					1-O-trans-Cinnamoyl-beta-D-glucopyranose
R04412	0	Vomifoliol + NAD+ <=> Dehydrovomifoliol + NADH + H+	C01760 + C00003 <=> C02533 + C00004 + C00080	1.1.1.221					vomifoliol
R04416	0	(3R)-3-Hydroxydecanoyl-[acyl-carrier protein] <=> cis-3-Decenoyl-[acyl-carrier protein] + H2O	C04619 <=> C04180 + C00001	4.2.1.60					(3R)-3-Hydroxydecanoyl-[acyl-carrier protein] hydro-lyase
R04420	0	S-Methyl-5-thio-D-ribose 1-phosphate <=> S-Methyl-5-thio-D-ribulose 1-phosphate	C04188 <=> C04582	5.3.1.23				PATH: rn00271 Methionine metabolism	5-Methylthio-5-deoxy-D-ribose-1-phosphate ketol-isomerase	KO: K08963 methylthioribose-1-phosphate isomerase [EC:5.3.1.23]
R04426	0	(2R,3S)-3-Isopropylmalate + NAD+ <=> (2S)-2-Isopropyl-3-oxosuccinate + NADH + H+	C04411 + C00003 <=> C04236 + C00004 + C00080	1.1.1.85				PATH: rn00290 Valine, leucine and isoleucine biosynthesis	3-Isopropylmalate	KO: K00052 3-isopropylmalate dehydrogenase [EC:1.1.1.85]
R04428	0	(3R)-3-Hydroxybutanoyl-[acyl-carrier protein] <=> But-2-enoyl-[acyl-carrier protein] + H2O	C04618 <=> C04246 + C00001	4.2.1.58				PATH: rn00061 Fatty acid biosynthesis	(3R)-3-Hydroxybutanoyl-[acyl-carrier-protein] hydro-lyase	KO: K00665 fatty acid synthase, animal type [EC:2.3.1.85]	KO: K00668 fatty acid synthase subunit beta, fungi type	KO: K02372 3R-hydroxymyristoyl ACP dehydrase [EC:4.2.1.-]	KO: K11533 fatty acid synthase, bacteria type [EC:2.3.1.-]
R04429	0	Butyryl-[acp] + NAD+ <=> But-2-enoyl-[acyl-carrier protein] + NADH + H+	C05745 + C00003 <=> C04246 + C00004 + C00080	1.3.1.9	2.3.1.86			PATH: rn00061 Fatty acid biosynthesis	Butyryl-[acyl-carrier protein]	KO: K00208 enoyl-[acyl-carrier protein] reductase I [EC:1.3.1.9]	KO: K00668 fatty acid synthase subunit beta, fungi type	KO: K02371 enoyl-[acyl carrier protein] reductase II [EC:1.3.1.-]	KO: K11533 fatty acid synthase, bacteria type [EC:2.3.1.-]
R04430	0	Butyryl-[acp] + NADP+ <=> But-2-enoyl-[acyl-carrier protein] + NADPH + H+	C05745 + C00006 <=> C04246 + C00005 + C00080	1.3.1.10				PATH: rn00061 Fatty acid biosynthesis	Butyryl-[acyl-carrier protein]	KO: K00209 enoyl-[acyl-carrier-protein] reductase (NADPH2,	KO: K00665 fatty acid synthase, animal type [EC:2.3.1.85]	KO: K10780 enoyl-[acyl carrier protein] reductase III [EC:1.3.1.-]
R04432	0	Electron-transferring flavoprotein + Propanoyl-CoA <=> Reduced electron-transferring flavoprotein + Propenoyl-CoA	C04253 + C00100 <=> C04570 + C00894	1.3.99.3				PATH: rn00640 Propanoate metabolism	Propanoyl-CoA	KO: K00249 acyl-CoA dehydrogenase [EC:1.3.99.3]
R04433	0	Reduced electron-transferring flavoprotein + Ubiquinone <=> Electron-transferring flavoprotein + Ubiquinol	C04570 + C00399 <=> C04253 + C00390	1.5.5.1					Electron-transferring-flavoprotein
R04439	0	(R)-2,3-Dihydroxy-3-methylbutanoate + NADP+ <=> (S)-2-Acetolactate + NADPH + H+	C04272 + C00006 <=> C06010 + C00005 + C00080	1.1.1.86					(R)-2,3-Dihydroxy-3-methylbutanoate
R04440	0	(R)-2,3-Dihydroxy-3-methylbutanoate + NADP+ <=> 3-Hydroxy-3-methyl-2-oxobutanoic acid + NADPH + H+	C04272 + C00006 <=> C04181 + C00005 + C00080	1.1.1.86				PATH: rn00290 Valine, leucine and isoleucine biosynthesis	(R)-2,3-Dihydroxy-3-methylbutanoate	KO: K00053 ketol-acid reductoisomerase [EC:1.1.1.86]
R04443	0	L-1-Pyrroline-3-hydroxy-5-carboxylate + H2O <=> L-4-Hydroxyglutamate semialdehyde	C04281 + C00001 <=> C05938					PATH: rn00330 Arginine and proline metabolism
R04446	0	1-Pyrroline-4-hydroxy-2-carboxylate + H2O <=> 2-Oxo-4-hydroxy-5-aminovalerate	C04282 + C00001 <=> C05941					PATH: rn00330 Arginine and proline metabolism
R04447	0	1-Pyrroline-4-hydroxy-2-carboxylate <=> Pyrrole-2-carboxylate + H2O	C04282 <=> C05942 + C00001					PATH: rn00330 Arginine and proline metabolism
R04455	0	5,10-Methenyltetrahydromethanopterin + Hydrogen <=> 5,10-Methylenetetrahydromethanopterin + H+	C04330 + C00282 <=> C04377 + C00080	1.12.98.2					hydrogen
R04456	0	5,10-Methylenetetrahydromethanopterin + Coenzyme F420 <=> 5,10-Methenyltetrahydromethanopterin + Reduced coenzyme F420	C04377 + C00876 <=> C04330 + C01080	1.5.99.9				PATH: rn00790 Folate biosynthesis	5,10-Methylenetetrahydromethanopterin	KO: K00319 methylenetetrahydromethanopterin dehydrogenase
R04458	0	6,7-Dimethyl-8-(1-D-ribityl)lumazine + p-Benzoquinone <=> 7-Hydroxy-6-methyl-8-ribityl lumazine + p-Benzenediol	C04332 + C00472 <=> C05995 + C00530					PATH: rn00740 Riboflavin metabolism
R04461	0	1,2-Bis(3,4-dimethoxyphenyl)propane-1,3-diol + H2O2 <=> Veratraldehyde + 1-(3,4-Dimethoxyphenyl)ethane-1,2-diol + H2O	C04597 + C00027 <=> C02201 + C16644 + C00001	1.11.1.14					1,2-bis(3,4-dimethoxyphenyl)propane-1,3-diol
R04462	0	(3R)-3-Hydroxypalmitoyl-[acyl-carrier protein] <=> 2-Hexadecenoyl-[acyl-carrier protein] + H2O	C04633 <=> C04364 + C00001	4.2.1.61					(3R)-3-Hydroxypalmitoyl-[acyl-carrier protein] hydro-lyase
R04464	0	5,10-Methylenetetrahydromethanopterin + Reduced coenzyme F420 <=> 5-Methyl-5,6,7,8-tetrahydromethanopterin + Coenzyme F420	C04377 + C01080 <=> C04488 + C00876	1.5.99.11				PATH: rn00790 Folate biosynthesis	5,10-Methylenetetrahydromethanopterin	KO: K00320 coenzyme F420-dependent
R04475	0	N-Succinyl-LL-2,6-diaminoheptanedioate + 2-Oxoglutarate <=> N-Succinyl-2-L-amino-6-oxoheptanedioate + L-Glutamate	C04421 + C00026 <=> C04462 + C00025	2.6.1.17				PATH: rn00300 Lysine biosynthesis	N-Succinyl-L-2,6-diaminoheptanedioate	KO: K00821 acetylornithine/N-succinyldiaminopimelate
R04478	0	4-Carboxy-4-hydroxy-2-oxoadipate <=> (E)-4-Oxobut-1-ene-1,2,4-tricarboxylate + H2O	C04115 <=> C04434 + C00001	4.2.1.83				PATH: rn00362 Benzoate degradation via hydroxylation	2-Hydroxy-4-oxobutane-1,2,4-tricarboxylate 2,3-hydro-lyase
R04482	0	4-Carboxy-2-oxo-3-hexenedioate <=> 4-Carboxy-2-hydroxyhexa-2,4-dienedioate	C05364 <=> C04451	5.3.3.10					4-Carboxy-2-oxo-3-hexenedioate delta2,delta4-2-oxo,delta3-isomerase	KO: K01826 5-carboxymethyl-2-hydroxymuconate isomerase
R04483	0	3beta-Hydroxy-4beta-methyl-5alpha-cholest-7-ene-4alpha-carboxylate + NAD+ <=> 4alpha-Methyl-5alpha-cholest-7-en-3-one + CO2 + NADH + H+	C04840 + C00003 <=> C04453 + C00011 + C00004 + C00080	1.1.1.170					3beta-hydroxy-4beta-methyl-5alpha-cholest-7-ene-4alpha-
R04489	0	2-Hydroxy-2-hydropyrone-4,6-dicarboxylate <=> 4-Carboxy-2-hydroxymuconate semialdehyde	C05375 <=> C04484	5.5.1.1				PATH: rn00362 Benzoate degradation via hydroxylation	2-Hydroxy-2-hydropyrone-4,6-dicarboxylate lyase (decyclizing)	KO: K01856 muconate cycloisomerase [EC:5.5.1.1]
R04500	0	2-Chloro-2,5-dihydro-5-oxofuran-2-acetate <=> cis-4-Carboxymethylenebut-2-en-4-olide + Hydrochloric acid	C04522 <=> C04431 + C01327					PATH: rn00627 1,4-Dichlorobenzene degradation
R04504	0	1-Phosphatidyl-1D-myo-inositol 3-phosphate + 2 ATP <=> Phosphatidylinositol-3,4,5-trisphosphate + 2 ADP	C04549 + 2 C00002 <=> C05981 + 2 C00008					PATH: rn00562 Inositol phosphate metabolism
R04510	0	4-Carboxymethyl-4-methylbut-2-en-1,4-olide <=> 4-Carboxymethyl-3-methylbut-2-en-1,4-olide	C04559 <=> C04558	5.4.99.14					4-Carboxymethyl-4-methylbut-2-en-1,4-olide methylmutase
R04511	0	Phosphatidylglycerol + Membrane-derived-oligosaccharide D-glucose <=> 1,2-Diacyl-sn-glycerol + Membrane-derived-oligosaccharide 6-(glycerophospho)-D-glucose	C00344 + C04566 <=> C00641 + C04809	2.7.8.20					Phosphatidylglycerol
R04517	0	(15S)-15-Hydroxy-5,8,11-cis-13-trans-eicosatetraenoate + NAD+ <=> 15-OxoETE + NADH + H+	C04742 + C00003 <=> C04577 + C00004 + C00080	1.1.1.232				PATH: rn00590 Arachidonic acid metabolism	(15S)-15-Hydroxy-5,8,11-cis-13-trans-icosatetraenoate
R04518	0	(15S)-15-Hydroxy-5,8,11-cis-13-trans-eicosatetraenoate + NADP+ <=> 15-OxoETE + NADPH + H+	C04742 + C00006 <=> C04577 + C00005 + C00080	1.1.1.232				PATH: rn00590 Arachidonic acid metabolism	(15S)-15-Hydroxy-5,8,11-cis-13-trans-icosatetraenoate
R04520	0	Geranylgeranyl diphosphate + sn-3-O-(Geranylgeranyl)glycerol 1-phosphate <=> Diphosphate + 2,3-Bis-O-(geranylgeranyl)glycerol 1-phosphate	C00353 + C04590 <=> C00013 + C04638	2.5.1.42					Geranylgeranyl diphosphate
R04521	0	13(S)-HPOT <=> (9Z)-(13S)-12,13-Epoxyoctadeca-9,11-dienoic acid + H2O	C04785 <=> C04594 + C00001	4.2.1.92					(9Z,11E,14Z)-(13S)-Hydroperoxyoctadeca-(9,11,14)-trienoate
R04533	0	(3R)-3-Hydroxybutanoyl-[acyl-carrier protein] + NADP+ <=> Acetoacetyl-[acp] + NADPH + H+	C04618 + C00006 <=> C05744 + C00005 + C00080	1.1.1.100	2.3.1.85	2.3.1.86		PATH: rn00061 Fatty acid biosynthesis	(3R)-3-Hydroxybutanoyl-[acyl-carrier protein]	KO: K00059 3-oxoacyl-[acyl-carrier protein] reductase	KO: K00665 fatty acid synthase, animal type [EC:2.3.1.85]	KO: K00667 fatty acid synthase subunit alpha, fungi type	KO: K11533 fatty acid synthase, bacteria type [EC:2.3.1.-]
R04534	0	(3R)-3-Hydroxydecanoyl-[acyl-carrier protein] + NADP+ <=> 3-Oxodecanoyl-[acp] + NADPH	C04619 + C00006 <=> C05753 + C00005	1.1.1.100	2.3.1.85	2.3.1.86		PATH: rn00061 Fatty acid biosynthesis	(3R)-3-Hydroxydecanoyl-[acyl-carrier-protein]	KO: K00059 3-oxoacyl-[acyl-carrier protein] reductase	KO: K00665 fatty acid synthase, animal type [EC:2.3.1.85]	KO: K00667 fatty acid synthase subunit alpha, fungi type	KO: K11533 fatty acid synthase, bacteria type [EC:2.3.1.-]
R04535	0	(3R)-3-Hydroxydecanoyl-[acyl-carrier protein] <=> trans-Dec-2-enoyl-[acp] + H2O	C04619 <=> C05754 + C00001	2.3.1.85	2.3.1.86	4.2.1.58	4.2.1.60	PATH: rn00061 Fatty acid biosynthesis	(3R)-3-Hydroxybutanoyl-[acyl-carrier-protein] hydro-lyase	KO: K00665 fatty acid synthase, animal type [EC:2.3.1.85]	KO: K00668 fatty acid synthase subunit beta, fungi type	KO: K01716 3-hydroxydecanoyl-[acyl-carrier-protein] dehydratase	KO: K02372 3R-hydroxymyristoyl ACP dehydrase [EC:4.2.1.-]	KO: K11533 fatty acid synthase, bacteria type [EC:2.3.1.-]
R04536	0	(3R)-3-Hydroxyoctanoyl-[acyl-carrier protein] + NADP+ <=> 3-Oxooctanoyl-[acp] + NADPH + H+	C04620 + C00006 <=> C05750 + C00005 + C00080	1.1.1.100	2.3.1.85	2.3.1.86		PATH: rn00061 Fatty acid biosynthesis	(3R)-3-Hydroxyoctanoyl-[acyl-carrier-protein]	KO: K00059 3-oxoacyl-[acyl-carrier protein] reductase	KO: K00665 fatty acid synthase, animal type [EC:2.3.1.85]	KO: K00667 fatty acid synthase subunit alpha, fungi type	KO: K11533 fatty acid synthase, bacteria type [EC:2.3.1.-]
R04537	0	(3R)-3-Hydroxyoctanoyl-[acyl-carrier protein] <=> trans-Oct-2-enoyl-[acp] + H2O	C04620 <=> C05751 + C00001	2.3.1.85	2.3.1.86	4.2.1.58	4.2.1.59	PATH: rn00061 Fatty acid biosynthesis	(3R)-3-Hydroxybutanoyl-[acyl-carrier-protein] hydro-lyase;	KO: K00665 fatty acid synthase, animal type [EC:2.3.1.85]	KO: K00668 fatty acid synthase subunit beta, fungi type	KO: K02372 3R-hydroxymyristoyl ACP dehydrase [EC:4.2.1.-]	KO: K11533 fatty acid synthase, bacteria type [EC:2.3.1.-]
R04538	0	(E)-2-(2-Furyl)-3-(5-nitro-2-furyl)acrylamide <=> (Z)-2-(2-Furyl)-3-(5-nitro-2-furyl)acrylamide	C04621 <=> C04622	5.2.1.6					(E)-2-(2-Furyl)-3-(5-nitro-2-furyl)acrylamide cis-trans-isomerase
R04543	0	(3R)-3-Hydroxypalmitoyl-[acyl-carrier protein] + NADP+ <=> 3-Oxohexadecanoyl-[acp] + NADPH + H+	C04633 + C00006 <=> C05762 + C00005 + C00080	1.1.1.100	2.3.1.85	2.3.1.86		PATH: rn00061 Fatty acid biosynthesis	(3R)-3-Hydroxypalmitoyl-[acyl-carrier-protein]	KO: K00059 3-oxoacyl-[acyl-carrier protein] reductase	KO: K00665 fatty acid synthase, animal type [EC:2.3.1.85]	KO: K00667 fatty acid synthase subunit alpha, fungi type	KO: K11533 fatty acid synthase, bacteria type [EC:2.3.1.-]
R04544	0	(3R)-3-Hydroxypalmitoyl-[acyl-carrier protein] <=> trans-Hexadec-2-enoyl-[acp] + H2O	C04633 <=> C05763 + C00001	2.3.1.85	2.3.1.86	4.2.1.61		PATH: rn00061 Fatty acid biosynthesis	(3R)-3-Hydroxypalmitoyl-[acyl-carrier-protein] hydro-lyase	KO: K00665 fatty acid synthase, animal type [EC:2.3.1.85]	KO: K00668 fatty acid synthase subunit beta, fungi type	KO: K02372 3R-hydroxymyristoyl ACP dehydrase [EC:4.2.1.-]	KO: K11533 fatty acid synthase, bacteria type [EC:2.3.1.-]
R04552	0	Alprostadil + NADP+ <=> (13E)-11alpha-Hydroxy-9,15-dioxoprost-13-enoate + NADPH + H+	C04741 + C00006 <=> C04654 + C00005 + C00080	1.1.1.197					(13E)-(15S)-11alpha,15-dihydroxy-9-oxoprost-13-enoate
R04556	0	(5Z)-(15S)-11alpha-Hydroxy-9,15-dioxoprostanoate + NAD+ <=> (5Z,13E)-11alpha-Hydroxy-9,15-dioxoprost-13-enoate + NADH + H+	C04671 + C00003 <=> C04707 + C00004 + C00080	1.3.1.48					(5Z)-(15S)-11alpha-hydroxy-9,15-dioxoprostanoate
R04557	0	(5Z)-(15S)-11alpha-Hydroxy-9,15-dioxoprostanoate + NADP+ <=> (5Z,13E)-11alpha-Hydroxy-9,15-dioxoprost-13-enoate + NADPH + H+	C04671 + C00006 <=> C04707 + C00005 + C00080	1.3.1.48					(5Z)-(15S)-11alpha-hydroxy-9,15-dioxoprostanoate
R04559	0	1-(5'-Phosphoribosyl)-5-amino-4-(N-succinocarboxamide)-imidazole <=> Fumarate + 1-(5'-Phosphoribosyl)-5-amino-4-imidazolecarboxamide	C04823 <=> C00122 + C04677	4.3.2.2				PATH: rn00230 Purine metabolism	1-(5'-Phosphoribosyl)-5-amino-4-(N-succinocarboxamide)-imidazole	KO: K01756 adenylosuccinate lyase [EC:4.3.2.2]
R04565	0	(13E)-(15S)-15-Hydroxy-9-oxoprosta-10,13-dienoate <=> (13E)-(15S)-15-Hydroxy-9-oxoprosta-11,13-dienoate	C04685 <=> C04686	5.3.3.9
R04566	0	(3R)-3-Hydroxytetradecanoyl-[acyl-carrier protein] + NADP+ <=> 3-Oxotetradecanoyl-[acp] + NADPH + H+	C04688 + C00006 <=> C05759 + C00005 + C00080	1.1.1.100	2.3.1.85	2.3.1.86		PATH: rn00061 Fatty acid biosynthesis	(3R)-3-Hydroxytetradecanoyl-[acyl-carrier-protein]	KO: K00059 3-oxoacyl-[acyl-carrier protein] reductase	KO: K00665 fatty acid synthase, animal type [EC:2.3.1.85]	KO: K00667 fatty acid synthase subunit alpha, fungi type	KO: K11533 fatty acid synthase, bacteria type [EC:2.3.1.-]
R04568	0	(3R)-3-Hydroxytetradecanoyl-[acyl-carrier protein] <=> trans-Tetradec-2-enoyl-[acp] + H2O	C04688 <=> C05760 + C00001	2.3.1.85	2.3.1.86	4.2.1.61		PATH: rn00061 Fatty acid biosynthesis	(3R)-3-Hydroxypalmitoyl-[acyl-carrier-protein] hydro-lyase	KO: K00665 fatty acid synthase, animal type [EC:2.3.1.85]	KO: K00668 fatty acid synthase subunit beta, fungi type	KO: K02372 3R-hydroxymyristoyl ACP dehydrase [EC:4.2.1.-]	KO: K11533 fatty acid synthase, bacteria type [EC:2.3.1.-]
R04578	0	1,6,6-Trimethyl-2,7-dioxabicyclo[3.2.2]nonan-3-one <=> 4,5-Dihydro-5,5-dimethyl-4-(3-oxobutyl)furan-2(3H)-one	C04718 <=> C06066					PATH: rn00900 Terpenoid biosynthesis
R04581	0	CDP-abequose + D-Mannosyl-L-rhamnosyl-D-galactose-1-diphospholipid <=> CDP + D-Abequosyl-D-mannosyl-rhamnosyl-D-galactose-1-diphospholipid	C01788 + C04724 <=> C00112 + C04808	2.4.1.60					CDPabequose
R04588	0	S-Acetylphosphopantetheine + Deacetyl-[citrate-oxaloacetate-lyase((pro-3S)-CH2COO-->acetate)] <=> Pantetheine 4'-phosphate + [Citrate-oxaloacetate-lyase((pro-3S)-CH2COO-->acetate)]	C03725 + C04829 <=> C01134 + C04747	2.3.1.49					S-Acetylphosphopantetheine
R04616	0	20-OH-Leukotriene B4 <=> 20-COOH-Leukotriene B4	C04853 <=> C05950
R04622	0	2-Amino-4-hydroxy-6-(D-erythro-1,2,3-trihydroxypropyl)-7,8-dihydropteridine + Acceptor <=> Neopterin + Reduced acceptor	C04874 + C00028 <=> C05926 + C00030					PATH: rn00790 Folate biosynthesis
R04623	0	(+/-)-5-[(tert-Butylamino)-2'-hydroxypropoxy]-1,2,3,4-tetrahydro-1-naphthol + NADP+ <=> (+/-)-5-[(tert-Butylamino)-2'-hydroxypropoxy]-3,4-dihydro-1(2H)-naphthalenone + NADPH + H+	C04875 + C00006 <=> C04883 + C00005 + C00080	1.1.1.160					(+/-)-5-[(tert-Butylamino)-2'-hydroxypropoxyl]-1,2,3,4-tetrahydro-1-
R04681	0	Estriol + NAD+ <=> 16alpha-Hydroxyestrone + NADH + H+	C05141 + C00003 <=> C05300 + C00004 + C00080	1.1.1.62				PATH: rn00150 Androgen and estrogen metabolism	Estriol	KO: K00044 estradiol 17beta-dehydrogenase [EC:1.1.1.62]
R04682	0	Estriol + NADP+ <=> 16alpha-Hydroxyestrone + NADPH + H+	C05141 + C00006 <=> C05300 + C00005 + C00080	1.1.1.62				PATH: rn00150 Androgen and estrogen metabolism	Estriol	KO: K00044 estradiol 17beta-dehydrogenase [EC:1.1.1.62]
R04687	0	2,5-Diaminohexanoate + H2O + NAD+ <=> 2-Amino-5-oxohexanoate + NH3 + NADH + H+	C05161 + C00001 + C00003 <=> C05825 + C00014 + C00004 + C00080	1.4.1.12				PATH: rn00310 Lysine degradation	2,5-Diaminohexanoate
R04688	0	2,5-Diaminohexanoate + H2O + NADP+ <=> 2-Amino-5-oxohexanoate + NH3 + NADPH + H+	C05161 + C00001 + C00006 <=> C05825 + C00014 + C00005 + C00080	1.4.1.12				PATH: rn00310 Lysine degradation	2,5-Diaminohexanoate
R04698	0	2 Ferricytochrome b-561 + CO + H2O <=> 2 Ferrocytochrome b-561 + CO2 + 2 H+	2 C05305 + C00237 + C00001 <=> 2 C05183 + C00011 + 2 C00080	1.2.2.4					carbon monoxide, water
R04701	0	6-Hydroxyprotopine <=> Dihydrosanguinarine + 2 H2O	C05190 <=> C05191 + 2 C00001					PATH: rn00950 Alkaloid biosynthesis I
R04710	0	S-Adenosyl-L-methionine + Dihydroflavodoxin + [Formate C-acetyltransferase]-glycine <=> 5'-Deoxyadenosine + L-Methionine + Flavodoxin semiquinone + [Formate C-acetyltransferase]-glycin-2-yl radical	C00019 + C05196 + C05197 <=> C05198 + C00073 + C05199 + C05312	1.97.1.4					Formate acetyltransferase-glycine
R04720	0	1-Alkyl-2-arachidonyl-sn-glycero-3-phosphocholine + 1-Alkyl-2-lyso-sn-glycero-3-phosphoethanolamine <=> 1-Alkyl-2-arachidonyl-sn-glycero-3-phosphoethanolamine + 1-Organyl-2-lyso-sn-glycero-3-phosphocholine	C05208 + C05209 <=> C05210 + C04317	2.3.1.147					1-Organyl-2-arachidonyl-sn-glycero-3-phosphocholine
R04721	0	1-Radyl-2-acyl-sn-glycero-3-phosphocholine + 1-Alkyl-2-lyso-sn-glycero-3-phosphoethanolamine <=> 1-Alkyl-2-acylglycerophosphoethanolamine + 1-Organyl-2-lyso-sn-glycero-3-phosphocholine	C05212 + C05209 <=> C04475 + C04317	2.3.1.148					1-Organyl-2-acyl-sn-glycero-3-phosphocholine
R04724	0	Dodecanoyl-[acyl-carrier protein] + NAD+ <=> trans-Dodec-2-enoyl-[acp] + NADH + H+	C05223 + C00003 <=> C05758 + C00004 + C00080	1.3.1.9	2.3.1.86			PATH: rn00061 Fatty acid biosynthesis	Dodecanoyl-[acyl-carrier protein]	KO: K00208 enoyl-[acyl-carrier protein] reductase I [EC:1.3.1.9]	KO: K00667 fatty acid synthase subunit alpha, fungi type	KO: K02371 enoyl-[acyl carrier protein] reductase II [EC:1.3.1.-]	KO: K11533 fatty acid synthase, bacteria type [EC:2.3.1.-]
R04725	0	Dodecanoyl-[acyl-carrier protein] + NADP+ <=> trans-Dodec-2-enoyl-[acp] + NADPH + H+	C05223 + C00006 <=> C05758 + C00005 + C00080	1.3.1.10	2.3.1.85			PATH: rn00061 Fatty acid biosynthesis	Dodecanoyl-[acyl-carrier protein]	KO: K00665 fatty acid synthase, animal type [EC:2.3.1.85]	KO: K10780 enoyl-[acyl carrier protein] reductase III [EC:1.3.1.-]
R04728	0	Phaseollidin hydrate <=> Phaseollidin + H2O	C05229 <=> C05230 + C00001	4.2.1.97					Phaseollidin-hydrate hydro-lyase;
R04729	0	(2S)-2-Methylacyl-CoA <=> (2R)-2-Methylacyl-CoA	C05232 <=> C05329	5.1.99.4					(2S)-2-Methylacyl-CoA 2-epimerase
R04734	0	4a-Hydroxytetrahydrobiopterin <=> Dihydrobiopterin + H2O	C15522 <=> C00268 + C00001	4.2.1.96					4a-hydroxytetrahydrobiopterin hydro-lyase
R04736	0	L-Lysine 1,6-lactam <=> D-2-Amino-hexano-6-lactam	C02837 <=> C05328	5.1.1.15					L-2-Amino-hexano-6-lactam racemase
R04737	0	(S)-3-Hydroxyhexadecanoyl-CoA + NAD+ <=> 3-Oxopalmitoyl-CoA + NADH + H+	C05258 + C00003 <=> C05259 + C00004 + C00080	1.1.1.35	1.1.1.211			PATH: rn00062 Fatty acid elongation in mitochondria	(S)-3-Hydroxyhexadecanoyl-CoA	KO: K00022 3-hydroxyacyl-CoA dehydrogenase [EC:1.1.1.35]	KO: K07510 long-chain 3-hydroxyacyl-CoA dehydrogenase	KO: K07514 enoyl-CoA hydratase / 3-hydroxyacyl-CoA dehydrogenase /
R04738	0	(S)-3-Hydroxyhexadecanoyl-CoA <=> trans-Hexadec-2-enoyl-CoA + H2O	C05258 <=> C05272 + C00001	4.2.1.17	4.2.1.74			PATH: rn00062 Fatty acid elongation in mitochondria	(S)-3-Hydroxyhexadecanoyl-CoA hydro-lyase	KO: K01692 enoyl-CoA hydratase [EC:4.2.1.17]	KO: K07511 enoyl-CoA hydratase [EC:4.2.1.17]	KO: K07514 enoyl-CoA hydratase / 3-hydroxyacyl-CoA dehydrogenase /	KO: K07515 enoyl-CoA hydratase [EC:4.2.1.17]
R04739	0	(S)-3-Hydroxytetradecanoyl-CoA + NAD+ <=> 3-Oxotetradecanoyl-CoA + NADH	C05260 + C00003 <=> C05261 + C00004	1.1.1.35	1.1.1.211			PATH: rn00062 Fatty acid elongation in mitochondria	(S)-3-Hydroxytetradecanoyl-CoA	KO: K00022 3-hydroxyacyl-CoA dehydrogenase [EC:1.1.1.35]	KO: K07510 long-chain 3-hydroxyacyl-CoA dehydrogenase	KO: K07514 enoyl-CoA hydratase / 3-hydroxyacyl-CoA dehydrogenase /
R04740	0	(S)-3-Hydroxytetradecanoyl-CoA <=> trans-Tetradec-2-enoyl-CoA + H2O	C05260 <=> C05273 + C00001	4.2.1.17	4.2.1.74			PATH: rn00062 Fatty acid elongation in mitochondria	(S)-3-Hydroxytetradecanoyl-CoA hydro-lyase	KO: K01692 enoyl-CoA hydratase [EC:4.2.1.17]	KO: K07511 enoyl-CoA hydratase [EC:4.2.1.17]	KO: K07514 enoyl-CoA hydratase / 3-hydroxyacyl-CoA dehydrogenase /	KO: K07515 enoyl-CoA hydratase [EC:4.2.1.17]
R04741	0	(S)-3-Hydroxydodecanoyl-CoA + NAD+ <=> 3-Oxododecanoyl-CoA + NADH + H+	C05262 + C00003 <=> C05263 + C00004 + C00080	1.1.1.35	1.1.1.211			PATH: rn00062 Fatty acid elongation in mitochondria	(S)-3-hydroxydodecanoyl-CoA	KO: K00022 3-hydroxyacyl-CoA dehydrogenase [EC:1.1.1.35]	KO: K07510 long-chain 3-hydroxyacyl-CoA dehydrogenase	KO: K07514 enoyl-CoA hydratase / 3-hydroxyacyl-CoA dehydrogenase /
R04742	0	Decanoyl-CoA + Acetyl-CoA <=> CoA + 3-Oxododecanoyl-CoA	C05274 + C00024 <=> C00010 + C05263	2.3.1.16				PATH: rn00062 Fatty acid elongation in mitochondria	Decanoyl-CoA	KO: K00632 acetyl-CoA acyltransferase [EC:2.3.1.16]	KO: K07508 acetyl-CoA acyltransferase 2 [EC:2.3.1.16]	KO: K07509 acetyl-CoA acyltransferase [EC:2.3.1.16]	KO: K07513 acetyl-CoA acyltransferase 1 [EC:2.3.1.16]
R04743	0	(S)-Hydroxydecanoyl-CoA + NAD+ <=> 3-Oxodecanoyl-CoA + NADH + H+	C05264 + C00003 <=> C05265 + C00004 + C00080	1.1.1.35	1.1.1.211			PATH: rn00062 Fatty acid elongation in mitochondria	(S)-hydroxydecanoyl-CoA	KO: K00022 3-hydroxyacyl-CoA dehydrogenase [EC:1.1.1.35]	KO: K07510 long-chain 3-hydroxyacyl-CoA dehydrogenase	KO: K07514 enoyl-CoA hydratase / 3-hydroxyacyl-CoA dehydrogenase /
R04744	0	(S)-Hydroxydecanoyl-CoA <=> trans-Dec-2-enoyl-CoA + H2O	C05264 <=> C05275 + C00001	4.2.1.17	4.2.1.74			PATH: rn00062 Fatty acid elongation in mitochondria	(S)-Hydroxydecanoyl-CoA hydro-lyase	KO: K01692 enoyl-CoA hydratase [EC:4.2.1.17]	KO: K07511 enoyl-CoA hydratase [EC:4.2.1.17]	KO: K07514 enoyl-CoA hydratase / 3-hydroxyacyl-CoA dehydrogenase /	KO: K07515 enoyl-CoA hydratase [EC:4.2.1.17]
R04745	0	(S)-Hydroxyoctanoyl-CoA + NAD+ <=> 3-Oxooctanoyl-CoA + NADH + H+	C05266 + C00003 <=> C05267 + C00004 + C00080	1.1.1.35	1.1.1.211			PATH: rn00062 Fatty acid elongation in mitochondria	(S)-hydroxyoctanoyl-CoA	KO: K00022 3-hydroxyacyl-CoA dehydrogenase [EC:1.1.1.35]	KO: K07510 long-chain 3-hydroxyacyl-CoA dehydrogenase	KO: K07514 enoyl-CoA hydratase / 3-hydroxyacyl-CoA dehydrogenase /
R04746	0	(S)-Hydroxyoctanoyl-CoA <=> trans-Oct-2-enoyl-CoA + H2O	C05266 <=> C05276 + C00001	4.2.1.17	4.2.1.74			PATH: rn00062 Fatty acid elongation in mitochondria	(S)-Hydroxyoctanoyl-CoA hydro-lyase	KO: K01692 enoyl-CoA hydratase [EC:4.2.1.17]	KO: K07511 enoyl-CoA hydratase [EC:4.2.1.17]	KO: K07514 enoyl-CoA hydratase / 3-hydroxyacyl-CoA dehydrogenase /	KO: K07515 enoyl-CoA hydratase [EC:4.2.1.17]
R04747	0	Hexanoyl-CoA + Acetyl-CoA <=> CoA + 3-Oxooctanoyl-CoA	C05270 + C00024 <=> C00010 + C05267	2.3.1.16				PATH: rn00062 Fatty acid elongation in mitochondria	Hexanoyl-CoA	KO: K00632 acetyl-CoA acyltransferase [EC:2.3.1.16]	KO: K07508 acetyl-CoA acyltransferase 2 [EC:2.3.1.16]	KO: K07509 acetyl-CoA acyltransferase [EC:2.3.1.16]	KO: K07513 acetyl-CoA acyltransferase 1 [EC:2.3.1.16]
R04748	0	(S)-Hydroxyhexanoyl-CoA + NAD+ <=> 3-Oxohexanoyl-CoA + NADH + H+	C05268 + C00003 <=> C05269 + C00004 + C00080	1.1.1.35	1.1.1.211			PATH: rn00062 Fatty acid elongation in mitochondria	(S)-hydroxyhexanoyl-CoA	KO: K00022 3-hydroxyacyl-CoA dehydrogenase [EC:1.1.1.35]	KO: K07510 long-chain 3-hydroxyacyl-CoA dehydrogenase	KO: K07514 enoyl-CoA hydratase / 3-hydroxyacyl-CoA dehydrogenase /
R04749	0	(S)-Hydroxyhexanoyl-CoA <=> trans-Hex-2-enoyl-CoA + H2O	C05268 <=> C05271 + C00001	4.2.1.17	4.2.1.74			PATH: rn00062 Fatty acid elongation in mitochondria	(S)-Hydroxyhexanoyl-CoA hydro-lyase	KO: K01692 enoyl-CoA hydratase [EC:4.2.1.17]	KO: K07511 enoyl-CoA hydratase [EC:4.2.1.17]	KO: K07514 enoyl-CoA hydratase / 3-hydroxyacyl-CoA dehydrogenase /	KO: K07515 enoyl-CoA hydratase [EC:4.2.1.17]
R04756	0	cis,cis-3,6-Dodecadienoyl-CoA <=> trans,cis-Lauro-2,6-dienoyl-CoA	C05280 <=> C05279	5.3.3.8				PATH: rn00071 Fatty acid metabolism	cis,cis-3,6-Dodecadienoyl-CoA delta3-cis-delta2-trans-isomerase	KO: K01825 dodecenoyl-CoA delta-isomerase [EC:5.3.3.8]	KO: K07514 enoyl-CoA hydratase / 3-hydroxyacyl-CoA dehydrogenase /
R04759	0	19-Hydroxyandrost-4-ene-3,17-dione + Reduced flavoprotein + Oxygen <=> 19-Oxoandrost-4-ene-3,17-dione + Oxidized flavoprotein + 2 H2O	C05290 + C03024 + C00007 <=> C05297 + C03161 + 2 C00001	1.14.14.1				PATH: rn00150 Androgen and estrogen metabolism	Aromatase	KO: K07434 cytochrome P450, family 19, subfamily A [EC:1.14.14.1]
R04760	0	7alpha-Hydroxytestosterone + Acceptor <=> 7alpha-Hydroxyandrost-4-ene-3,17-dione + Reduced acceptor	C05291 + C00028 <=> C05296 + C00030					PATH: rn00150 Androgen and estrogen metabolism
R04761	0	19-Hydroxytestosterone + Reduced flavoprotein + Oxygen <=> 19-Oxotestosterone + Oxidized flavoprotein + 2 H2O	C05294 + C03024 + C00007 <=> C05295 + C03161 + 2 C00001	1.14.14.1				PATH: rn00150 Androgen and estrogen metabolism	Aromatase	KO: K07434 cytochrome P450, family 19, subfamily A [EC:1.14.14.1]
R04769	0	7-O-Acetylsalutaridinol <=> Thebaine + Acetate	C05322 <=> C06173 + C00033					PATH: rn00950 Alkaloid biosynthesis I
R04774	0	Selenomethionine <=> Selenohomocysteine + Activated methyl group	C05335 <=> C05698 + C10905					PATH: rn00450 Selenoamino acid metabolism
R04775	0	Selenomethionine <=> Selenomethionine Se-oxide	C05335 <=> C05708					PATH: rn00450 Selenoamino acid metabolism
R04781	0	4-Carboxy-4-hydroxy-2-oxoadipate <=> 4-Carboxy-2-oxo-3-hexenedioate + H2O	C04115 <=> C05364 + C00001	4.2.1.80					4-Carboxy-4-hydroxy-2-oxoadipate hydro-lyase	KO: K02554 2-keto-4-pentenoate hydratase [EC:4.2.1.80]
R04782	0	Diimine + 2 e- + 2 H+ <=> Hydrazine	C05360 + 2 C05359 + 2 C00080 <=> C05361	1.18.6.1					Reduced ferredoxin
R04787	0	Phytofluene + Acceptor <=> zeta-Carotene + Reduced acceptor	C05414 + C00028 <=> C05430 + C00030	1.14.99.-				PATH: rn00906 Carotenoid biosynthesis		KO: K02293 phytoene dehydrogenase, phytoene desaturase	KO: K10027 phytoene dehydrogenase [EC:1.14.99.-]
R04790	0	5-Cholestene + NADPH + Oxygen + H+ <=> 5,6alpha-Epoxy-5alpha-cholestane + NADP+ + H2O	C05416 + C00005 + C00007 + C00080 <=> C05423 + C00006 + C00001	1.14.13.-
R04791	0	5,6beta-Epoxy-5beta-cholestane + H2O <=> 5alpha-Cholestan-5alpha,6beta-diol	C05417 + C00001 <=> C05424	3.3.2.-
R04794	0	5,6alpha-Epoxy-5alpha-cholestane + H2O <=> 5alpha-Cholestan-5alpha,6beta-diol	C05423 + C00001 <=> C05424	3.3.2.-
R04799	0	zeta-Carotene + 2 Oxygen + 2 Reduced acceptor <=> Lycopene + 4 H2O + 2 Acceptor	C05430 + 2 C00007 + 2 C00030 <=> C05432 + 4 C00001 + 2 C00028
R04812	0	3alpha,7alpha,12alpha,24-Tetrahydroxy-5beta-cholestanoyl-CoA + NAD+ <=> 3alpha,7alpha,12alpha-Trihydroxy-5beta-24-oxocholestanoyl-CoA + NADH + H+	C05450 + C00003 <=> C05467 + C00004 + C00080	1.1.1.-				PATH: rn00120 Bile acid biosynthesis		KO: K00100
R04860	0	S-Glutathionyl-L-cysteine + Sulfate <=> S-Sulfo-L-cysteine + Glutathione	C05526 + C00059 <=> C05824 + C00051	1.8.4.3				PATH: rn00272 Cysteine metabolism	Coenzyme A
R04861	0	3-Sulfinylpyruvate <=> Sulfur dioxide + Pyruvate	C05527 <=> C09306 + C00022					PATH: rn00272 Cysteine metabolism
R04862	0	Homoisocitrate + NAD+ <=> Oxaloglutarate + NADH + H+	C05662 + C00003 <=> C05533 + C00004 + C00080	1.1.1.87				PATH: rn00300 Lysine biosynthesis	(1R,2S)-1-hydroxybutane-1,2,4-tricarboxylate	KO: K05824 homoisocitrate dehydrogenase [EC:1.1.1.87]
R04875	0	Hydantoin-5-propionate + H2O <=> N-Carbamyl-L-glutamate	C05565 + C00001 <=> C05829					PATH: rn00340 Histidine metabolism
R04876	0	Imidazol-5-yl-pyruvate + NADH + H+ <=> Imidazole lactate + NAD+	C03277 + C00004 + C00080 <=> C05568 + C00003					PATH: rn00340 Histidine metabolism
R04877	0	Ergothioneine <=> Thiourocanic acid + Trimethylamine	C05570 <=> C05571 + C00565					PATH: rn00340 Histidine metabolism
R04878	0	Ergothioneine <=> Hercynine	C05570 <=> C05575					PATH: rn00340 Histidine metabolism
R04879	0	Formylisoglutamine + H2O <=> Isoglutamine	C16674 + C00001 <=> C16673					PATH: rn00340 Histidine metabolism
R04880	0	3,4-Dihydroxyphenylethyleneglycol + NAD+ <=> 3,4-Dihydroxymandelaldehyde + NADH + H+	C05576 + C00003 <=> C05577 + C00004 + C00080	1.1.1.1				PATH: rn00350 Tyrosine metabolism	3,4-Dihydroxyphenylethyleneglycol	KO: K00001 alcohol dehydrogenase [EC:1.1.1.1]
R04882	0	3,4-Dihydroxymandelaldehyde + NAD+ + H2O <=> 3,4-Dihydroxymandelate + NADH + H+	C05577 + C00003 + C00001 <=> C05580 + C00004 + C00080	1.2.1.5				PATH: rn00350 Tyrosine metabolism	3,4-Dihydroxymandelaldehyde	KO: K00129 aldehyde dehydrogenase (NAD(P)+) [EC:1.2.1.5]
R04883	0	3,4-Dihydroxymandelaldehyde + NADP+ + H2O <=> 3,4-Dihydroxymandelate + NADPH + H+	C05577 + C00006 + C00001 <=> C05580 + C00005 + C00080	1.2.1.5				PATH: rn00350 Tyrosine metabolism	3,4-Dihydroxymandelaldehyde	KO: K00129 aldehyde dehydrogenase (NAD(P)+) [EC:1.2.1.5]
R04914	0	4-(2-Amino-5-hydroxyphenyl)-2,4-dioxobutanoate <=> 6-Hydroxykynurenate + H2O	C05652 <=> C05663 + C00001					PATH: rn00380 Tryptophan metabolism
R04919	0	3-Hydroxypropionyl-CoA + NADP+ <=> 3-Oxopropionyl-CoA + NADPH + H+	C05668 + C00006 <=> C05989 + C00005 + C00080	1.1.1.-				PATH: rn00640 Propanoate metabolism	3-hydroxypropionyl-CoA
R04923	0	Diacylglyceryl-2-aminoethylphosphonate <=> Diacylglyceryl-N-trimethyl-2-aminoethylphosphonate	C05675 <=> C05676					PATH: rn00440 Aminophosphonate metabolism
R04924	0	Lipophosphonoglycan <=> 1-Hydroxy-2-aminoethylphosphonate	C05677 <=> C05678					PATH: rn00440 Aminophosphonate metabolism
R04925	0	N-Monomethyl-2-aminoethylphosphonate <=> N-Dimethyl-2-aminoethylphosphonate	C05679 <=> C05680					PATH: rn00440 Aminophosphonate metabolism
R04932	0	2 Selenocysteine <=> Selenocystine	2 C05688 <=> C05704					PATH: rn00450 Selenoamino acid metabolism
R04933	0	Selenocysteine <=> Selenocysteine seleninic acid	C05688 <=> C05705					PATH: rn00450 Selenoamino acid metabolism
R04934	0	Selenocysteine <=> Se-Propenylselenocysteine Se-oxide	C05688 <=> C05706					PATH: rn00450 Selenoamino acid metabolism
R04940	0	3'-Phosphoadenylylselenate + NADPH <=> Adenosine 3',5'-bisphosphate + Selenite + NADP+ + H+	C05696 + C00005 <=> C00054 + C05684 + C00006 + C00080					PATH: rn00450 Selenoamino acid metabolism
R04943	0	2 Selenohomocysteine <=> Selenohomocystine	2 C05698 <=> C05707					PATH: rn00450 Selenoamino acid metabolism
R04947	0	N-Hydroxy-amino acid + Acceptor <=> 2-Oxoacid oxime + Reduced acceptor	C05710 + C00028 <=> C05718 + C00030					PATH: rn00460 Cyanoamino acid metabolism
R04953	0	(R)-3-Hydroxyhexanoyl-[acp] + NADP+ <=> 3-Oxohexanoyl-[acp] + NADPH + H+	C05747 + C00006 <=> C05746 + C00005 + C00080	1.1.1.100	2.3.1.85	2.3.1.86		PATH: rn00061 Fatty acid biosynthesis	(3R)-3-Hydroxyhexanoyl-[acyl-carrier-protein]	KO: K00059 3-oxoacyl-[acyl-carrier protein] reductase	KO: K00665 fatty acid synthase, animal type [EC:2.3.1.85]	KO: K00667 fatty acid synthase subunit alpha, fungi type	KO: K11533 fatty acid synthase, bacteria type [EC:2.3.1.-]
R04954	0	(R)-3-Hydroxyhexanoyl-[acp] <=> trans-Hex-2-enoyl-[acp] + H2O	C05747 <=> C05748 + C00001	2.3.1.85	2.3.1.86	4.2.1.58		PATH: rn00061 Fatty acid biosynthesis	(3R)-3-Hydroxybutanoyl-[acyl-carrier-protein] hydro-lyase	KO: K00665 fatty acid synthase, animal type [EC:2.3.1.85]	KO: K00668 fatty acid synthase subunit beta, fungi type	KO: K02372 3R-hydroxymyristoyl ACP dehydrase [EC:4.2.1.-]	KO: K11533 fatty acid synthase, bacteria type [EC:2.3.1.-]
R04955	0	Hexanoyl-[acp] + NAD+ <=> trans-Hex-2-enoyl-[acp] + NADH + H+	C05749 + C00003 <=> C05748 + C00004 + C00080	1.3.1.9	2.3.1.86			PATH: rn00061 Fatty acid biosynthesis	Hexanoyl-[acyl-carrier protein]	KO: K00208 enoyl-[acyl-carrier protein] reductase I [EC:1.3.1.9]	KO: K00668 fatty acid synthase subunit beta, fungi type	KO: K02371 enoyl-[acyl carrier protein] reductase II [EC:1.3.1.-]	KO: K11533 fatty acid synthase, bacteria type [EC:2.3.1.-]
R04956	0	Hexanoyl-[acp] + NADP+ <=> trans-Hex-2-enoyl-[acp] + NADPH + H+	C05749 + C00006 <=> C05748 + C00005 + C00080	1.3.1.10	2.3.1.85			PATH: rn00061 Fatty acid biosynthesis	Hexanoyl-[acyl-carrier protein]	KO: K00665 fatty acid synthase, animal type [EC:2.3.1.85]	KO: K10780 enoyl-[acyl carrier protein] reductase III [EC:1.3.1.-]
R04958	0	Octanoyl-[acp] + NAD+ <=> trans-Oct-2-enoyl-[acp] + NADH + H+	C05752 + C00003 <=> C05751 + C00004 + C00080	1.3.1.9	2.3.1.86			PATH: rn00061 Fatty acid biosynthesis	Octanoyl-[acyl-carrier protein]	KO: K00208 enoyl-[acyl-carrier protein] reductase I [EC:1.3.1.9]	KO: K00668 fatty acid synthase subunit beta, fungi type	KO: K02371 enoyl-[acyl carrier protein] reductase II [EC:1.3.1.-]	KO: K11533 fatty acid synthase, bacteria type [EC:2.3.1.-]
R04959	0	Octanoyl-[acp] + NADP+ <=> trans-Oct-2-enoyl-[acp] + NADPH + H+	C05752 + C00006 <=> C05751 + C00005 + C00080	1.3.1.10	2.3.1.85			PATH: rn00061 Fatty acid biosynthesis	Octanoyl-[acyl-carrier protein]	KO: K00665 fatty acid synthase, animal type [EC:2.3.1.85]	KO: K10780 enoyl-[acyl carrier protein] reductase III [EC:1.3.1.-]
R04961	0	Decanoyl-[acp] + NAD+ <=> trans-Dec-2-enoyl-[acp] + NADH + H+	C05755 + C00003 <=> C05754 + C00004 + C00080	1.3.1.9	2.3.1.86			PATH: rn00061 Fatty acid biosynthesis	Decanoyl-[acyl-carrier protein]	KO: K00208 enoyl-[acyl-carrier protein] reductase I [EC:1.3.1.9]	KO: K00668 fatty acid synthase subunit beta, fungi type	KO: K02371 enoyl-[acyl carrier protein] reductase II [EC:1.3.1.-]	KO: K11533 fatty acid synthase, bacteria type [EC:2.3.1.-]
R04962	0	Decanoyl-[acp] + NADP+ <=> trans-Dec-2-enoyl-[acp] + NADPH + H+	C05755 + C00006 <=> C05754 + C00005 + C00080	1.3.1.10	2.3.1.85			PATH: rn00061 Fatty acid biosynthesis	Decanoyl-[acyl-carrier protein]	KO: K00665 fatty acid synthase, animal type [EC:2.3.1.85]	KO: K10780 enoyl-[acyl carrier protein] reductase III [EC:1.3.1.-]
R04964	0	(R)-3-Hydroxydodecanoyl-[acp] + NADP+ <=> 3-Oxododecanoyl-[acp] + NADPH + H+	C05757 + C00006 <=> C05756 + C00005 + C00080	1.1.1.100	2.3.1.85	2.3.1.86		PATH: rn00061 Fatty acid biosynthesis	(3R)-3-Hydroxydodecanoyl-[acyl-carrier-protein]	KO: K00059 3-oxoacyl-[acyl-carrier protein] reductase	KO: K00667 fatty acid synthase subunit alpha, fungi type	KO: K00668 fatty acid synthase subunit beta, fungi type	KO: K11533 fatty acid synthase, bacteria type [EC:2.3.1.-]
R04965	0	(R)-3-Hydroxydodecanoyl-[acp] <=> trans-Dodec-2-enoyl-[acp] + H2O	C05757 <=> C05758 + C00001	2.3.1.85	2.3.1.86	4.2.1.58	4.2.1.60	PATH: rn00061 Fatty acid biosynthesis	(3R)-3-Hydroxybutanoyl-[acyl-carrier-protein] hydro-lyase	KO: K00665 fatty acid synthase, animal type [EC:2.3.1.85]	KO: K00668 fatty acid synthase subunit beta, fungi type	KO: K02372 3R-hydroxymyristoyl ACP dehydrase [EC:4.2.1.-]	KO: K11533 fatty acid synthase, bacteria type [EC:2.3.1.-]
R04966	0	Tetradecanoyl-[acp] + NAD+ <=> trans-Tetradec-2-enoyl-[acp] + NADH + H+	C05761 + C00003 <=> C05760 + C00004 + C00080	1.3.1.9	2.3.1.86			PATH: rn00061 Fatty acid biosynthesis	Tetradecanoyl-[acyl-carrier protein]	KO: K00208 enoyl-[acyl-carrier protein] reductase I [EC:1.3.1.9]	KO: K00668 fatty acid synthase subunit beta, fungi type	KO: K02371 enoyl-[acyl carrier protein] reductase II [EC:1.3.1.-]	KO: K11533 fatty acid synthase, bacteria type [EC:2.3.1.-]
R04967	0	Tetradecanoyl-[acp] + NADP+ <=> trans-Tetradec-2-enoyl-[acp] + NADPH + H+	C05761 + C00006 <=> C05760 + C00005 + C00080	1.3.1.10	2.3.1.85			PATH: rn00061 Fatty acid biosynthesis	Tetradecanoyl-[acyl-carrier protein]	KO: K00665 fatty acid synthase, animal type [EC:2.3.1.85]	KO: K10780 enoyl-[acyl carrier protein] reductase III [EC:1.3.1.-]
R04969	0	Hexadecanoyl-[acp] + NAD+ <=> trans-Hexadec-2-enoyl-[acp] + NADH + H+	C05764 + C00003 <=> C05763 + C00004 + C00080	1.3.1.9	2.3.1.86			PATH: rn00061 Fatty acid biosynthesis	Hexadecanoyl-[acyl-carrier protein]	KO: K00208 enoyl-[acyl-carrier protein] reductase I [EC:1.3.1.9]	KO: K00668 fatty acid synthase subunit beta, fungi type	KO: K02371 enoyl-[acyl carrier protein] reductase II [EC:1.3.1.-]	KO: K11533 fatty acid synthase, bacteria type [EC:2.3.1.-]
R04970	0	Hexadecanoyl-[acp] + NADP+ <=> trans-Hexadec-2-enoyl-[acp] + NADPH + H+	C05764 + C00006 <=> C05763 + C00005 + C00080	1.3.1.10	2.3.1.85			PATH: rn00061 Fatty acid biosynthesis	Hexadecanoyl-[acyl-carrier protein	KO: K00665 fatty acid synthase, animal type [EC:2.3.1.85]	KO: K10780 enoyl-[acyl carrier protein] reductase III [EC:1.3.1.-]
R04971	0	Uroporphyrinogen I + Reduced acceptor <=> Uroporphyrin I + Acceptor + 6 H+	C05766 + C00030 <=> C05767 + C00028 + 6 C00080					PATH: rn00860 Porphyrin and chlorophyll metabolism
R04973	0	Coproporphyrinogen I + Acceptor <=> Coproporphyrin I + Reduced acceptor + 6 H+	C05768 + C00028 <=> C05769 + C00030 + 6 C00080					PATH: rn00860 Porphyrin and chlorophyll metabolism
R04975	0	Cobyrinate + 1-Aminopropan-2-ol + 6 NH3 <=> Cobinamide + 7 H2O	C05773 + C05771 + 6 C00014 <=> C05774 + 7 C00001
R04978	0	(3Z)-Phycocyanobilin <=> (3Z)-Phycoerythrobilin	C05786 <=> C05912					PATH: rn00860 Porphyrin and chlorophyll metabolism
R04999	0	cis-2-Hydroxycinnamate <=> Coumarin + H2O	C05838 <=> C05851 + C00001					PATH: rn00940 Phenylpropanoid biosynthesis
R05040	0	(3Z)-Phycocyanobilin + Acceptor <=> (3Z)-Phytochromobilin + Reduced acceptor + 2 H+	C05786 + C00028 <=> C05913 + C00030 + 2 C00080					PATH: rn00860 Porphyrin and chlorophyll metabolism
R05041	0	Bathorhodopsin <=> Lumirhodopsin	C05914 <=> C05915					PATH: rn00830 Retinol metabolism
R05043	0	all-trans-Dehydroretinal <=> 11-cis-Dehydroretinal	C05918 <=> C05919					PATH: rn00830 Retinol metabolism
R05044	0	all-trans-Dehydroretinal <=> Porphyropsin	C05918 <=> C05920					PATH: rn00830 Retinol metabolism
R05045	0	11-cis-Dehydroretinal <=> Porphyropsin	C05919 <=> C05920					PATH: rn00830 Retinol metabolism
R05049	0	N-Succinyl-L-glutamate 5-semialdehyde + NAD+ + H2O <=> N-Succinyl-L-glutamate + NADH + H+	C05932 + C00003 + C00001 <=> C05931 + C00004 + C00080	1.2.1.71				PATH: rn00330 Arginine and proline metabolism	N-succinyl-L-glutamate 5-semialdehyde	KO: K06447 succinylglutamic semialdehyde dehydrogenase
R05051	0	L-erythro-4-Hydroxyglutamate + NADH + H+ <=> L-4-Hydroxyglutamate semialdehyde + NAD+ + H2O	C05947 + C00004 + C00080 <=> C05938 + C00003 + C00001	1.5.1.12	1.5.99.8			PATH: rn00330 Arginine and proline metabolism	L-erythro-4-Hydroxyglutamate	KO: K00294 1-pyrroline-5-carboxylate dehydrogenase [EC:1.5.1.12]	KO: K00318 proline dehydrogenase [EC:1.5.99.8]
R05056	0	Prostaglandin A2 <=> Prostaglandin C2	C05953 <=> C05955					PATH: rn00590 Arachidonic acid metabolism
R05057	0	Prostaglandin B2 <=> Prostaglandin C2	C05954 <=> C05955					PATH: rn00590 Arachidonic acid metabolism
R05058	0	Prostaglandin J2 <=> delta-12-Prostaglandin J2	C05957 <=> C05958					PATH: rn00590 Arachidonic acid metabolism
R05059	0	6-Keto-prostaglandin F1alpha + Acceptor <=> 6-Keto-prostaglandin E1 + Reduced acceptor	C05961 + C00028 <=> C05962 + C00030					PATH: rn00590 Arachidonic acid metabolism
R05060	0	Thromboxane B2 + Acceptor <=> 11-Dehydro-thromboxane B2 + Reduced acceptor	C05963 + C00028 <=> C05964 + C00030					PATH: rn00590 Arachidonic acid metabolism
R05061	0	trans-Cinnamoyl beta-D-glucoside + Propane-1-ol <=> Propyl cinnamate + D-Glucose	C04164 + C05979 <=> C06360 + C00031	2.3.1.152					1-O-trans-Cinnamoyl-beta-D-glucopyranose
R05066	0	(S)-3-Hydroxyisobutyrate + NAD+ <=> (S)-Methylmalonate semialdehyde + NADH + H+	C06001 + C00003 <=> C06002 + C00004 + C00080	1.1.1.31	1.1.1.35			PATH: rn00280 Valine, leucine and isoleucine degradation	3-Hydroxy-2-methylpropanoate	KO: K00020 3-hydroxyisobutyrate dehydrogenase [EC:1.1.1.31]	KO: K00022 3-hydroxyacyl-CoA dehydrogenase [EC:1.1.1.35]	KO: K07514 enoyl-CoA hydratase / 3-hydroxyacyl-CoA dehydrogenase /
R05068	0	(R)-2,3-Dihydroxy-3-methylpentanoate + NADP+ <=> (R)-3-Hydroxy-3-methyl-2-oxopentanoate + NADPH + H+	C06007 + C00006 <=> C14463 + C00005 + C00080	1.1.1.86				PATH: rn00290 Valine, leucine and isoleucine biosynthesis	(R)-2,3-Dihydroxy-3-methylpentanoate	KO: K00053 ketol-acid reductoisomerase [EC:1.1.1.86]
R05069	0	(S)-2-Aceto-2-hydroxybutanoate <=> (R)-3-Hydroxy-3-methyl-2-oxopentanoate	C06006 <=> C14463	1.1.1.86	5.4.99.3			PATH: rn00290 Valine, leucine and isoleucine biosynthesis	(S)-2-Aceto-2-hydroxybutanoate	KO: K00053 ketol-acid reductoisomerase [EC:1.1.1.86]
R05071	0	(S)-2-Acetolactate <=> 3-Hydroxy-3-methyl-2-oxobutanoic acid	C06010 <=> C04181	1.1.1.86	5.4.99.3			PATH: rn00290 Valine, leucine and isoleucine biosynthesis	(S)-2-Acetolactate methylmutase	KO: K00053 ketol-acid reductoisomerase [EC:1.1.1.86]
R05076	0	L-erythro-3-Methylmalyl-CoA <=> Mesaconyl-CoA + H2O	C06027 <=> C06028 + C00001					PATH: rn00660 C5-Branched dibasic acid metabolism
R05078	0	Parapyruvate <=> 4-Methylene-2-oxoglutarate + H2O	C06033 <=> C06035 + C00001	4.2.1.-				PATH: rn00362 Benzoate degradation via hydroxylation		KO: K01726
R05081	0	Phosphatidylglycerol + Diglucosyl-diacylglycerol <=> Diacylglycerol + Glycerophosphoglycoglycerolipid	C00344 + C06040 <=> C00165 + C06041	2.7.8.20				PATH: rn00561 Glycerolipid metabolism	Phosphatidylglycerol	KO: K01002 phosphoglycerol transferase [EC:2.7.8.20]
R05085	0	O-Phospho-4-hydroxy-L-threonine + 2-Oxoglutarate <=> 2-Oxo-3-hydroxy-4-phosphobutanoate + L-Glutamate	C06055 + C00026 <=> C06054 + C00025	2.6.1.52				PATH: rn00750 Vitamin B6 metabolism	O-Phospho-4-hydroxy-L-threonine	KO: K00831 phosphoserine aminotransferase [EC:2.6.1.52]
R05088	0	Dimethylallyltryptophan <=> Elymoclavine	C06067 <=> C06068					PATH: rn00900 Terpenoid biosynthesis
R05089	0	Iridodial <=> Iridotrial	C06069 <=> C06070					PATH: rn00900 Terpenoid biosynthesis
R05090	0	Iridotrial <=> Deoxyloganin	C06070 <=> C06071					PATH: rn00900 Terpenoid biosynthesis
R05098	0	6-Hydroxyhexan-6-olide <=> Adipate semialdehyde	C03241 <=> C06102
R05099	0	Adipate semialdehyde + NADP+ + H2O <=> Adipate + NADPH + H+	C06102 + C00006 + C00001 <=> C06104 + C00005 + C00080	1.2.1.4	1.2.1.63			PATH: rn00930 Caprolactam degradation	6-Oxohexanoate
R05100	0	Adipate semialdehyde <=> Cyclohexan-1,2-dione + H2O	C06102 <=> C06105 + C00001	3.7.1.-				PATH: rn00930 Caprolactam degradation		KO: K01559
R05102	0	Cytochrome P-450 oxidized form + NADPH <=> Cytochrome P-450 reduced form + NADP+ + H+	C06109 + C00005 <=> C06110 + C00006 + C00080
R05104	0	Hexadecenal + Ethanolamine phosphate <=> Sphingosine 1-phosphate	C06123 + C00346 <=> C06124	4.1.2.-
R05118	0	Poly-beta-hydroxybutyrate + H2O <=> ((R)-3-Hydroxybutanoyl)(n-2) + (R)-3-((R)-3-Hydroxybutanoyloxy)butanoate	C06143 + C00001 <=> C06147 + C04546	3.1.1.75				PATH: rn00650 Butanoate metabolism		KO: K05973 poly(3-hydroxybutyrate) depolymerase [EC:3.1.1.75]
R05125	0	7,8-Didehydro-4,5-epoxy-3-methoxy-17-methoxy-(5_)-morphinan-6-one <=> Neopinone	C06171 <=> C06172					PATH: rn00950 Alkaloid biosynthesis I
R05126	0	Neopinone <=> Thebaine	C06172 <=> C06173					PATH: rn00950 Alkaloid biosynthesis I
R05127	0	Thebaine <=> Oripavine	C06173 <=> C06175					PATH: rn00950 Alkaloid biosynthesis I
R05136	0	Salicylaldehyde + Pyruvate <=> trans-O-Hydroxybenzylidenepyruvate + H2O	C06202 + C00022 <=> C06203 + C00001	4.2.1.-				PATH: rn00626 Naphthalene and anthracene degradation
R05137	0	trans-O-Hydroxybenzylidenepyruvate <=> 2-Hydroxychromene-2-carboxylate	C06203 <=> C06204	5.3.99.-				PATH: rn00626 Naphthalene and anthracene degradation
R05140	0	D-Glucose + Levan <=> Sucrose + Levan	C00031 + C06215 <=> C00089 + C06215	2.4.1.10				PATH: rn00500 Starch and sucrose metabolism	Sucrose	KO: K00692 levansucrase [EC:2.4.1.10]
R05147	0	Galactitol 1-phosphate + NAD+ <=> L-Tagatose 6-phosphate + NADH + H+	C06311 + C00003 <=> C06312 + C00004 + C00080	1.1.1.251					galactitol-1-phosphate
R05151	0	Isoquinoline + Acceptor + H2O <=> 1(2H)-Isoquinolinone + Reduced acceptor	C06323 + C00028 + C00001 <=> C06324 + C00030	1.3.99.16					Isoquinoline
R05152	0	Quinoline + Acceptor + H2O <=> 2(1H)-Quinolinone + Reduced acceptor	C06413 + C00028 + C00001 <=> C06415 + C00030	1.3.99.17					Quinoline
R05174	0	16-alpha-Hydroxypregnenolone <=> 16,17-Didehydropregnenolone + H2O	C06390 <=> C06392 + C00001	4.2.1.98					16-alpha-Hydroxypregnenolone hydro-lyase
R05175	0	[Protein]-L-serine <=> [Protein]-D-serine	C06395 <=> C06396	5.1.1.16					[Protein]-L-serine epimerase
R05183	0	4-Quinolinecarboxylic acid + Acceptor + H2O <=> 2-Oxo-1,2-dihydroquinoline-4-carboxylate + Reduced acceptor	C06414 + C00028 + C00001 <=> C16715 + C00030	1.3.99.19					Quinoline-4-carboxylate
R05203	0	Phosphonoacetaldehyde + Reduced acceptor <=> 2-Hydroxyethylphosphonate + Acceptor	C03167 + C00030 <=> C06451 + C00028					PATH: rn00440 Aminophosphonate metabolism
R05204	0	Phosphonoacetaldehyde <=> Hydroxymethylphosphonate	C03167 <=> C06455					PATH: rn00440 Aminophosphonate metabolism
R05205	0	Hydroxymethylphosphonate <=> Phosphonoformate	C06455 <=> C06456					PATH: rn00440 Aminophosphonate metabolism
R05206	0	Phosphonoformate <=> Bialaphos	C06456 <=> C06457					PATH: rn00440 Aminophosphonate metabolism
R05230	0	Deacetylcephalosporin C + Carbamoyl phosphate <=> O-Carbamoyl-deacetylcephalosporin C + Orthophosphate	C03112 + C00169 <=> C06568 + C00009	2.1.3.7				PATH: rn00311 Penicillin and cephalosporin biosynthesis
R05243	0	2,5-Dichloro-2,5-cyclohexadiene-1,4-diol + NAD+ <=> 2,5-Dichlorohydroquinone + NADH + H+	C06599 + C00003 <=> C06600 + C00004 + C00080	1.3.1.-				PATH: rn00361 gamma-Hexachlorocyclohexane degradation	2,5-dichloro-2,5-cyclohexadiene-1,4-diol
R05251	0	2,2-Bis(4'-chlorophenyl)ethanol + H2O <=> Bis(4'-chlorophenyl)acetate + 4 H+	C06639 + C00001 <=> C06640 + 4 C00080
R05255	0	1-Chloro-2,2-bis(4'-chlorophenyl)ethylene + Reduced acceptor + 2 H+ <=> 1-Chloro-2,2-bis(4'-chlorophenyl)ethane + Acceptor	C06637 + C00030 + 2 C00080 <=> C06638 + C00028
R05268	0	1,1-Dichloro-2,2-bis(4-chlorophenyl)ethylene + H+ <=> 1-Chloro-2,2-bis(4'-chlorophenyl)ethylene + Cl-	C04596 + C00080 <=> C06637 + C00698
R05282	0	4-Methylbenzyl alcohol + NAD+ <=> p-Tolualdehyde + NADH + H+	C06757 + C00003 <=> C06758 + C00004 + C00080	1.1.1.90				PATH: rn00622 Toluene and xylene degradation	4-Methylbenzyl alcohol	KO: K00055 aryl-alcohol dehydrogenase [EC:1.1.1.90]
R05292	0	cis-1,2-Dihydroxy-4-methylcyclohexa-3,5-diene-1-carboxylate + NAD+ <=> 4-Methylcatechol + CO2 + NADH + H+	C06729 + C00003 <=> C06730 + C00011 + C00004 + C00080	1.3.1.67				PATH: rn00622 Toluene and xylene degradation	cis-1,2-Dihydroxy-4-methylcyclohexa-3,5-diene-1-carboxylate
R05293	0	cis-1,2-Dihydroxy-4-methylcyclohexa-3,5-diene-1-carboxylate + NADP+ <=> 4-Methylcatechol + CO2 + NADPH + H+	C06729 + C00006 <=> C06730 + C00011 + C00005 + C00080	1.3.1.67				PATH: rn00622 Toluene and xylene degradation	cis-1,2-Dihydroxy-4-methylcyclohexa-3,5-diene-1-carboxylate
R05297	0	(4E)-2-Oxohexenoic acid + H2O <=> 4-Hydroxy-2-oxohexanoic acid	C06761 + C00001 <=> C06762	4.2.1.80
R05298	0	Propanal + Pyruvate <=> 4-Hydroxy-2-oxohexanoic acid	C00479 + C00022 <=> C06762	4.1.3.-				PATH: rn00622 Toluene and xylene degradation
R05304	0	Nucleoside + Deoxynucleoside 5'-phosphate <=> Deoxynucleoside + Nucleoside 3'-phosphate	C00801 + C00676 <=> C02269 + C03419	2.7.1.77
R05307	0	Formaldehyde + Mycothiol + NAD+ <=> S-Formylmycothiol + NADH + H+	C00067 + C06717 + C00003 <=> C06718 + C00004 + C00080	1.2.1.66					formaldehyde
R05308	0	Dihydrophloroglucinol + NADP+ <=> Phloroglucinol + NADPH + H+	C06719 + C00006 <=> C02183 + C00005 + C00080	1.3.1.57				PATH: rn00632 Benzoate degradation via CoA ligation	dihydrophloroglucinol
R05309	0	1,6-Dihydroxy-5-methylcyclohexa-2,4-dienecarboxylate + NAD+ <=> 2,3-Dihydroxytoluene + CO2 + NADH + H+	C06720 + C00003 <=> C02923 + C00011 + C00004 + C00080					PATH: rn00622 Toluene and xylene degradation	1,6-dihydroxy-5-methylcyclohexa-2,4-dienecarboxylate
R05310	0	cis-1,2-Dihydroxy-1,2-dihydrodibenzothiophene + NAD+ <=> 1,2-Dihydroxydibenzothiophene + NADH + H+	C06721 + C00003 <=> C06722 + C00004 + C00080	1.3.1.60					cis-1,2-dihydroxy-1,2-dihydrodibenzothiophene
R05311	0	6-Carboxyhexanoyl-CoA + NAD+ <=> 6-Carboxyhex-2-enoyl-CoA + NADH + H+	C01063 + C00003 <=> C06723 + C00004 + C00080	1.3.1.62				PATH: rn00632 Benzoate degradation via CoA ligation	pimeloyl-CoA	KO: K04118 pimeloyl-CoA dehydrogenase [EC:1.3.1.62]
R05312	0	5,6-Dihydroxy-3-methyl-2-oxo-1,2,5,6-tetrahydroquinoline + NAD+ <=> 5,6-Dihydroxy-3-methyl-2-oxo-1,2-dihydroquinoline + NADH + H+	C06726 + C00003 <=> C06725 + C00004 + C00080	1.3.1.65					5,6-dihydroxy-3-methyl-2-oxo-1,2-dihydroquinoline
R05314	0	1,2-Dihydroxy-6-methylcyclohexa-3,5-dienecarboxylate + NAD+ <=> 2,3-Dihydroxytoluene + NADH + CO2 + H+	C06731 + C00003 <=> C02923 + C00004 + C00011 + C00080	1.3.1.68				PATH: rn00622 Toluene and xylene degradation	1,2-Dihydroxy-6-methylcyclohexa-3,5-dienecarboxylate
R05315	0	(1S,3R,4S)-3,4-Dihydroxycyclohexane-1-carboxylate + NAD+ <=> (1S,4S)-4-Hydroxy-3-oxocyclohexane-1-carboxylate + NADH + H+	C04687 + C00003 <=> C04670 + C00004 + C00080	1.1.1.166					(1S,3R,4S)-3,4-Dihydroxycyclohexane-1-carboxylate
R05317	0	L-Tryptophan + Oxygen <=> alpha,beta-Didehydrotryptophan + H2O2	C00078 + C00007 <=> C06732 + C00027	1.3.3.10					L-Tryptophan
R05318	0	Ferrocytochrome c + Fe3+ <=> Ferricytochrome c + Fe2+	C00126 + C14819 <=> C00125 + C14818	1.9.99.1					Ferrocytochrome-c
R05326	0	Lacto-N-biose + Orthophosphate <=> alpha-D-Galactose 1-phosphate + N-Acetyl-D-glucosamine	C06372 + C00009 <=> C00446 + C00140	2.4.1.211					beta-D-Galactopyranosyl-(13)-N-acetyl-D-hexosamine
R05329	0	[eIF5A-precursor]-lysine + Spermidine <=> [eIF5A-precursor]-deoxyhypusine + 1,3-Diaminopropane	C07281 + C00315 <=> C07282 + C00986	2.5.1.46					Spermidine
R05335	0	4-Methylaminobutanal <=> 1-Methylpyrrolinium + H2O	C10974 <=> C06178 + C00001
R05336	0	4-Hydroxybutanoic acid + Acetyl-CoA <=> 4-Hydroxybutyryl-CoA + Acetate	C00989 + C00024 <=> C11062 + C00033	2.8.3.-					acetyl-CoA
R05337	0	4-Hydroxybutyryl-CoA <=> Vinylacetyl-CoA + H2O	C11062 <=> C02331 + C00001	4.2.1.-					4-hydroxybutyryl-CoA dehydratase
R05338	0	D-Ribulose 5-phosphate + Formaldehyde <=> D-arabino-3-Hexulose 6-phosphate	C00199 + C00067 <=> C06019	4.1.2.-				PATH: rn00040 Pentose and glucuronate interconversions	D-arabino-3-Hexulose 6-phosphate formaldehyde-lyase	KO: K08093 3-hexulose-6-phosphate synthase [EC:4.1.2.-]
R05339	0	D-arabino-3-Hexulose 6-phosphate <=> D-Fructose 6-phosphate	C06019 <=> C00085	5.-.-.-				PATH: rn00040 Pentose and glucuronate interconversions		KO: K08094 6-phospho-3-hexuloisomerase [EC:5.-.-.-]
R05341	0	Lycopene <=> gamma-Carotene	C05432 <=> C05435					PATH: rn00906 Carotenoid biosynthesis		KO: K06443 lycopene beta cyclase [EC:1.14.-.-]
R05345	0	beta-Carotene <=> Echinenone	C02094 <=> C08592					PATH: rn00906 Carotenoid biosynthesis		KO: K02292 beta-carotene ketolase (CrtO type)	KO: K09836 beta-carotene ketolase (CrtW type)
R05346	0	Parathion + 3 Reduced acceptor <=> Aminoparathion + 3 Acceptor + 2 H2O	C06604 + 3 C00030 <=> C06605 + 3 C00028 + 2 C00001					PATH: rn00361 gamma-Hexachlorocyclohexane degradation
R05347	0	3-Methylbenzyl alcohol + NAD+ <=> 3-Methylbenzaldehyde + NADH + H+	C07216 + C00003 <=> C07209 + C00004 + C00080	1.1.1.90				PATH: rn00622 Toluene and xylene degradation		KO: K00055 aryl-alcohol dehydrogenase [EC:1.1.1.90]
R05348	0	2-Methylbenzyl alcohol + NAD+ <=> 2-Methylbenzaldehyde + NADH + H+	C07213 + C00003 <=> C07214 + C00004 + C00080	1.1.1.90				PATH: rn00622 Toluene and xylene degradation		KO: K00055 aryl-alcohol dehydrogenase [EC:1.1.1.90]
R05349	0	Fluoren-9-ol + NAD+ <=> Fluoren-9-one + NADH + H+	C06711 + C00003 <=> C06712 + C00004 + C00080	1.1.1.256				PATH: rn00628 Fluorene degradation
R05350	0	Fluoren-9-ol + NADP+ <=> Fluoren-9-one + NADPH + H+	C06711 + C00006 <=> C06712 + C00005 + C00080	1.1.1.256				PATH: rn00628 Fluorene degradation
R05351	0	Ethylene oxide + CoA + NAD+ <=> Acetyl-CoA + NADH + H+	C06548 + C00010 + C00003 <=> C00024 + C00004 + C00080	1.1.1.-				PATH: rn00625 Tetrachloroethene degradation		KO: K00100
R05352	0	(S)-1-Phenylethanol <=> Acetophenone + 2 e- + 2 H+	C11348 <=> C07113 + 2 C05359 + 2 C00080	1.1.-.-				PATH: rn00642 Ethylbenzene degradation		KO: K00120
R05353	0	2-Hydroxy-5-methyl-cis,cis-muconic semialdehyde + NAD+ + H2O <=> 2-Hydroxy-5-methyl-cis,cis-muconate + NADH + H+	C06760 + C00003 + C00001 <=> C07478 + C00004 + C00080	1.2.1.32				PATH: rn00622 Toluene and xylene degradation
R05354	0	Styrene cis-glycol + NAD+ <=> 3-Vinylcatechol + NADH + H+	C07084 + C00003 <=> C07085 + C00004 + C00080	1.3.1.19				PATH: rn00643 Styrene degradation
R05355	0	2-Chloromaleylacetate + NADH <=> 2-Maleylacetate + NAD+ + Cl-	C06329 + C00004 <=> C02222 + C00003 + C00698	1.3.1.32				PATH: rn00627 1,4-Dichlorobenzene degradation		KO: K00217 maleylacetate reductase [EC:1.3.1.32]
R05356	0	epsilon-Caprolactam + H2O <=> 6-Aminohexanoate	C06593 + C00001 <=> C02378	3.5.2.-				PATH: rn00930 Caprolactam degradation	2-Hydroxy-cyclohexan-1-one amidohydrolase	KO: K01475
R05360	0	2-Hydroxy-6-oxo-6-(2-hydroxyphenyl)-hexa-2,4-dienoate + H2O <=> Salicylate + 2-Hydroxy-2,4-pentadienoate	C07731 + C00001 <=> C00805 + C00596	3.7.1.8				PATH: rn00628 Fluorene degradation	2-Hydroxy-6-oxo-6-(2-hydroxyphenyl)-hexa-2,4-dienoate
R05361	0	2-Hydroxy-6-oxo-6-(2-hydroxyphenoxy)-hexa-2,4-dienoate + H2O <=> 2-Hydroxymuconate + Catechol	C07734 + C00001 <=> C02501 + C00090	3.7.1.8				PATH: rn00628 Fluorene degradation	2-Hydroxy-6-oxo-6-(2-hydroxyphenoxy)-hexa-2,4-dienoate
R05362	0	2-Hydroxy-6-oxoocta-2,4,7-trienoate + H2O <=> 2-Hydroxy-2,4-pentadienoate + Propenoate	C07087 + C00001 <=> C00596 + C00511	3.7.1.9				PATH: rn00643 Styrene degradation	2-Hydroxy-6-oxoocta-2,4,7-trienoate formylhydrolase
R05364	0	2-Hydroxy-6-oxo-7-methylocta-2,4-dienoate + H2O <=> 2-Methylpropanoate + 2-Hydroxy-2,4-pentadienoate	C06582 + C00001 <=> C02632 + C00596	3.7.1.-				PATH: rn00621 Biphenyl degradation	2-Hydroxy-6-oxo-7-methylocta-2,4-dienoate acylhydrolase
R05365	0	2-Hydroxy-6-oxo-(2'-aminophenyl)-hexa-2,4-dienoate + H2O <=> 2-Hydroxy-2,4-pentadienoate + Anthranilate	C08062 + C00001 <=> C00596 + C00108	3.7.1.-				PATH: rn00629 Carbazole degradation	2-Hydroxy-6-oxo-(2'-aminophenyl)-hexa-2,4-dienoate benzoylhydrolase	KO: K01559
R05366	0	2-Hydroxy-6-oxo-octa-2,4-dienoate + H2O <=> 2-Hydroxy-2,4-pentadienoate + Propanoate	C07123 + C00001 <=> C00596 + C00163	3.7.1.-				PATH: rn00642 Ethylbenzene degradation	2-Hydroxy-6-oxo-octa-2,4-dienoate acylhydrolase	KO: K10702 2-hydroxy-6-oxohepta-2,4-dienoate hydroxylase
R05369	0	1,3,4,6-Tetrachloro-1,4-cyclohexadiene + H2O <=> 2,4,5-Trichloro-2,5-cyclohexadiene-1-ol + Hydrochloric acid	C06597 + C00001 <=> C06598 + C01327	3.8.1.5				PATH: rn00361 gamma-Hexachlorocyclohexane degradation	1,3,4,6-tetrachloro-1,4-cyclohexadiene chlorohydrolase	KO: K01563 haloalkane dehalogenase [EC:3.8.1.5]
R05371	0	trans-3-Chloroacrylic acid + H2O <=> Hydrochloric acid + 3-Oxopropanoate	C06614 + C00001 <=> C01327 + C00222	3.8.1.-				PATH: rn00641 3-Chloroacrylic acid degradation	trans-3-Chloroacrylic acid chlorohydrolase	KO: K01564
R05372	0	cis-3-Chloroacrylic acid + H2O <=> Hydrochloric acid + 3-Oxopropanoate	C06615 + C00001 <=> C01327 + C00222	3.8.1.-				PATH: rn00641 3-Chloroacrylic acid degradation	cis-3-Chloroacrylic acid chlorohydrolase	KO: K01564
R05378	0	2-Deoxy-5-keto-D-gluconic acid 6-phosphate <=> 3-Oxopropanoate + Glycerone phosphate	C06893 <=> C00222 + C00111	4.1.2.29				PATH: rn00562 Inositol phosphate metabolism	2-Deoxy-5-keto-D-gluconic acid 6-phosphate Dihydroxyacetone	KO: K03339 6-phospho-5-dehydro-2-deoxy-D-gluconate aldolase
R05379	0	Acrylamide <=> Acrylonitrile + H2O	C01659 <=> C01998 + C00001	4.2.1.84				PATH: rn00643 Styrene degradation	acrylamide hydro-lyase	KO: K01721 nitrile hydratase [EC:4.2.1.84]
R05380	0	Acetaldehyde <=> Acetylene + H2O	C00084 <=> C01548 + C00001	4.2.1.112				PATH: rn00625 Tetrachloroethene degradation	acetaldehyde hydro-lyase
R05381	0	Ethanolamine + Acetaldehyde <=> Diethanolamine	C00189 + C00084 <=> C06772	4.3.3.-				PATH: rn00564 Glycerophospholipid metabolism	Diethanolamine Ethanolamine-lyase
R05382	0	Triethanolamine <=> Diethanolamine + Acetaldehyde	C06771 <=> C06772 + C00084	4.3.3.-				PATH: rn00564 Glycerophospholipid metabolism	Triethanolamine Diethanolamine-lyase
R05383	0	2-Aminophenol <=> Hydroxylaminobenzene	C01987 <=> C02720	5.4.4.1				PATH: rn00626 Naphthalene and anthracene degradation	(hydroxyamino)benzene hydroxymutase
R05384	0	1,1-Dichloro-2,2-bis(4'-chlorophenyl)ethane <=> 1-Chloro-2,2-bis(4'-chlorophenyl)ethylene + Hydrochloric acid	C06636 <=> C06637 + C01327	4.5.1.-				PATH: rn00351 1,1,1-Trichloro-2,2-bis(4-chlorophenyl)ethane (DDT)	1,1-Dichloro-2,2-bis(4'-chlorophenyl)ethane chloride-lyase
R05385	0	1-Chloro-2,2-bis(4'-chlorophenyl)ethane <=> unsym-Bis(4'-chlorophenyl)ethylene + Hydrochloric acid	C06638 <=> C06642 + C01327	4.5.1.-				PATH: rn00351 1,1,1-Trichloro-2,2-bis(4-chlorophenyl)ethane (DDT)	1-Chloro-2,2-bis(4'-chlorophenyl)ethane chloride-lyase
R05387	0	gamma-Pentachlorocyclohexene <=> 1,3,4,6-Tetrachloro-1,4-cyclohexadiene + Hydrochloric acid	C06596 <=> C06597 + C01327	4.5.1.-				PATH: rn00361 gamma-Hexachlorocyclohexane degradation	gamma-pentachlorocyclohexene chloride-lyase
R05389	0	2-Hydroxy-5-methyl-cis,cis-muconate <=> 2-Oxo-5-methyl-cis-muconate	C07478 <=> C07479	5.3.2.-				PATH: rn00622 Toluene and xylene degradation	2-Hydroxy-5-methyl-cis,cis-muconate 2-Oxo-5-methyl-cis-muconate
R05391	0	3-Chloro-cis,cis-muconate <=> cis-4-Carboxymethylenebut-2-en-4-olide + Hydrochloric acid	C03585 <=> C04431 + C01327	5.5.1.7
R05393	0	2,4-Dichloro-cis,cis-muconate <=> trans-2-Chloro-4-carboxymethylenebut-2-en-1,4-olide + Hydrochloric acid	C03918 <=> C04729 + C01327	5.5.1.11				PATH: rn00627 1,4-Dichlorobenzene degradation
R05394	0	3-Sulfomuconate <=> 4-Sulfolactone	C06675 <=> C06676	5.5.1.-				PATH: rn00623 2,4-Dichlorobenzoate degradation	4-Sulfolactone lyase	KO: K03463
R05395	0	cis-2,3-Dihydrodiol 1,1,1-Trichloro-2,2-bis(4'-chlorophenyl)ethane + NAD+ <=> 2,3-Dihydroxy 1,1,1-Trichloro-2,2-bis(4'-chlorophenyl)ethane + NADH + H+	C06649 + C00003 <=> C06650 + C00004 + C00080	1.3.1.-				PATH: rn00351 1,1,1-Trichloro-2,2-bis(4-chlorophenyl)ethane (DDT)		KO: K00224
R05396	0	cis-2,3-Dihydrodiol 1,1,1-Trichloro-2,2-bis(4'-chlorophenyl)ethane + NADP+ <=> 2,3-Dihydroxy 1,1,1-Trichloro-2,2-bis(4'-chlorophenyl)ethane + NADPH + H+	C06649 + C00006 <=> C06650 + C00005 + C00080	1.3.1.-				PATH: rn00351 1,1,1-Trichloro-2,2-bis(4-chlorophenyl)ethane (DDT)		KO: K00224
R05397	0	3,6-Dichloro-cis-1,2-dihydroxycyclohexa-3,5-diene + NAD+ <=> 3,6-Dichlorocatechol + NADH + H+	C07093 + C00003 <=> C07094 + C00004 + C00080	1.3.1.-				PATH: rn00627 1,4-Dichlorobenzene degradation
R05398	0	1-Chloro-2,2-bis(4'-chlorophenyl)ethylene + 2 H+ + 2 e- <=> 1-Chloro-2,2-bis(4'-chlorophenyl)ethane	C06637 + 2 C00080 + 2 C05359 <=> C06638	1.3.-.-				PATH: rn00351 1,1,1-Trichloro-2,2-bis(4-chlorophenyl)ethane (DDT)		KO: K00258
R05399	0	2-Hydroxy-1,4-benzoquinone + NADH + H+ <=> Benzene-1,2,4-triol + NAD+	C07103 + C00004 + C00080 <=> C02814 + C00003	1.6.5.7				PATH: rn00361 gamma-Hexachlorocyclohexane degradation	1,2,4-trihydroxybenzene
R05400	0	Nitrosobenzene + NADPH + H+ <=> Hydroxylaminobenzene + NADP+	C06876 + C00005 + C00080 <=> C02720 + C00006	1.6.6.-				PATH: rn00626 Naphthalene and anthracene degradation
R05401	0	Nitrobenzene + NADPH + H+ <=> Nitrosobenzene + NADP+ + H2O	C06813 + C00005 + C00080 <=> C06876 + C00006 + C00001	1.6.6.-				PATH: rn00626 Naphthalene and anthracene degradation
R05402	0	Tetrachlorohydroquinone + 2 Glutathione <=> 2,3,6-Trichlorohydroquinone + Glutathione disulfide + Hydrochloric acid	C03434 + 2 C00051 <=> C07099 + C00127 + C01327	1.8.99.-				PATH: rn00627 1,4-Dichlorobenzene degradation
R05403	0	2,3,6-Trichlorohydroquinone + 2 Glutathione <=> 2,6-Dichlorohydroquinone + Glutathione disulfide + Hydrochloric acid	C07099 + 2 C00051 <=> C07097 + C00127 + C01327	1.8.99.-				PATH: rn00627 1,4-Dichlorobenzene degradation
R05420	0	4-Sulfolactone + HO- <=> HSO3- + 2-Maleylacetate	C06676 + C01328 <=> C11481 + C02222	3.1.1.-				PATH: rn00623 2,4-Dichlorobenzoate degradation		KO: K01066 esterase / lipase [EC:3.1.1.-]
R05424	0	Ethylbenzene <=> Styrene + 2 H+	C07111 <=> C07083 + 2 C00080	1.14.12.12				PATH: rn00642 Ethylbenzene degradation
R05445	0	2,6-Dichlorohydroquinone + H2O <=> 6-Chlorobenzene-1,2,4-triol + Hydrochloric acid	C07097 + C00001 <=> C06328 + C01327					PATH: rn00627 1,4-Dichlorobenzene degradation
R05454	0	2-Succinylbenzoate <=> HO- + Spirodilactone	C02730 <=> C01328 + C06986					PATH: rn00130 Ubiquinone and menaquinone biosynthesis
R05455	0	2-Succinylbenzoyl-CoA <=> Spirodilactone + CoA	C03160 <=> C06986 + C00010					PATH: rn00130 Ubiquinone and menaquinone biosynthesis
R05457	0	2-Oxosuccinamate + CoA <=> Malonamoyl-CoA + CO2 + 2 H+	C02362 + C00010 <=> C06625 + C00011 + 2 C00080					PATH: rn00253 Tetracycline biosynthesis
R05459	0	12-Dehydrotetracycline + NADPH <=> Tetracycline + NADP+	C03206 + C00005 <=> C06570 + C00006					PATH: rn00253 Tetracycline biosynthesis
R05461	0	12-Dehydrotetracycline <=> Oxytetracycline	C03206 <=> C06624					PATH: rn00253 Tetracycline biosynthesis
R05462	0	4-Hydroxy-6-methylpretetramide + NADP+ <=> 4-Dedimethylamino-4-oxo-anhydrotetracycline + NADPH + H+	C06628 + C00006 <=> C06627 + C00005 + C00080					PATH: rn00253 Tetracycline biosynthesis
R05463	0	6-Methylpretetramide <=> 4-Hydroxy-6-methylpretetramide	C06629 <=> C06628					PATH: rn00253 Tetracycline biosynthesis
R05464	0	Malonamoyl-CoA + 8 Malonyl-CoA + Activated methyl group <=> 6-Methylpretetramide + 8 CO2 + 9 CoA + 4 H2O	C06625 + 8 C00083 + C10905 <=> C06629 + 8 C00011 + 9 C00010 + 4 C00001					PATH: rn00253 Tetracycline biosynthesis
R05472	0	6-Oxo-2-hydroxy-7-(4'-chlorophenyl)-3,8,8,8-tetrachloroocta-2E,4E-dienoate <=> 4-Chlorobenzoate	C06651 <=> C02370					PATH: rn00351 1,1,1-Trichloro-2,2-bis(4-chlorophenyl)ethane (DDT)
R05473	0	Bis(4'-chlorophenyl)methane <=> 4-Chlorophenylacetate	C06641 <=> C03077					PATH: rn00351 1,1,1-Trichloro-2,2-bis(4-chlorophenyl)ethane (DDT)
R05474	0	2-(4'-Chlorophenyl)-3,3-dichloropropenoate <=> 4-Chlorophenylacetate	C06646 <=> C03077					PATH: rn00351 1,1,1-Trichloro-2,2-bis(4-chlorophenyl)ethane (DDT)
R05476	0	1,1,1-Trichloro-2,2-bis(4-chlorophenyl)ethane <=> 1,1-Dichloro-2,2-bis(4'-chlorophenyl)ethane + Cl-	C04623 <=> C06636 + C00698					PATH: rn00351 1,1,1-Trichloro-2,2-bis(4-chlorophenyl)ethane (DDT)
R05478	0	2,2-Bis(4'-chlorophenyl)ethanol <=> unsym-Bis(4'-chlorophenyl)ethylene + H2O	C06639 <=> C06642 + C00001					PATH: rn00351 1,1,1-Trichloro-2,2-bis(4-chlorophenyl)ethane (DDT)
R05479	0	Bis(4'-chlorophenyl)acetate <=> 4,4'-Dichlorobenzophenone	C06640 <=> C06643					PATH: rn00351 1,1,1-Trichloro-2,2-bis(4-chlorophenyl)ethane (DDT)
R05480	0	2-(4'-Chlorophenyl)-3,3-dichloropropenoate <=> 4-Chloroacetophenone	C06646 <=> C06647					PATH: rn00351 1,1,1-Trichloro-2,2-bis(4-chlorophenyl)ethane (DDT)
R05481	0	Bis(4'-chlorophenyl)acetate <=> 2,2-Bis(4'-chlorophenyl)ethanol + H2O	C06640 <=> C06639 + C00001					PATH: rn00351 1,1,1-Trichloro-2,2-bis(4-chlorophenyl)ethane (DDT)
R05482	0	p-Benzenediol + Nitrite + 7 H+ + 6 e- <=> 4-Hydroxyaniline + 3 H2O	C00530 + C00088 + 7 C00080 + 6 C05359 <=> C02372 + 3 C00001
R05483	0	1,2,4-Trichlorobenzene + Hydrochloric acid <=> 1,3,4,6-Tetrachloro-1,4-cyclohexadiene	C06594 + C01327 <=> C06597					PATH: rn00361 gamma-Hexachlorocyclohexane degradation
R05484	0	2,4,5-Trichloro-2,5-cyclohexadiene-1-ol <=> 2,5-Dichlorophenol + Hydrochloric acid	C06598 <=> C06602 + C01327					PATH: rn00361 gamma-Hexachlorocyclohexane degradation
R05485	0	Aminoparathion + H2O <=> Diethylthiophosphoric acid + 4-Hydroxyaniline	C06605 + C00001 <=> C06607 + C02372					PATH: rn00361 gamma-Hexachlorocyclohexane degradation
R05486	0	Diethylthiophosphoric acid + H2O <=> Diethylphosphoric acid + Hydrogen sulfide	C06607 + C00001 <=> C06608 + C00283					PATH: rn00361 gamma-Hexachlorocyclohexane degradation
R05495	0	Ethylbenzene + H2O <=> 1-Phenylethanol + 2 H+	C07111 + C00001 <=> C07112 + 2 C00080	1.17.-.-
R05496	0	Acetylene + Reduced ferredoxin + 2 H+ + ATP + H2O <=> Ethylene + Oxidized ferredoxin + ADP + Orthophosphate	C01548 + C00138 + 2 C00080 + C00002 + C00001 <=> C06547 + C00139 + C00008 + C00009	1.18.6.1				PATH: rn00625 Tetrachloroethene degradation		KO: K00531 nitrogenase [EC:1.18.6.1]	KO: K02586 nitrogenase molybdenum-iron protein alpha chain	KO: K02588 nitrogenase iron protein NifH [EC:1.18.6.1]	KO: K02591 nitrogenase molybdenum-iron protein beta chain
R05497	0	1,1-Dichloro-2,2-bis(4-chlorophenyl)ethylene <=> 1-Chloro-2,2-bis(4'-chlorophenyl)ethylene + Cl-	C04596 <=> C06637 + C00698	1.97.1.-				PATH: rn00351 1,1,1-Trichloro-2,2-bis(4-chlorophenyl)ethane (DDT)		KO: K00539
R05498	0	Vinyl chloride + 2 H+ <=> Ethylene + Hydrochloric acid	C06793 + 2 C00080 <=> C06547 + C01327	1.97.1.-				PATH: rn00625 Tetrachloroethene degradation
R05499	0	Tetrachloroethene + 2 H+ <=> Trichloroethene + Hydrochloric acid	C06789 + 2 C00080 <=> C06790 + C01327	1.97.1.8				PATH: rn00625 Tetrachloroethene degradation
R05500	0	Trichloroethene + 2 H+ <=> trans-1,2-Dichloroethene + Hydrochloric acid	C06790 + 2 C00080 <=> C06791 + C01327	1.97.1.8				PATH: rn00625 Tetrachloroethene degradation
R05501	0	Trichloroethene + 2 H+ <=> cis-1,2-Dichloroethene + Hydrochloric acid	C06790 + 2 C00080 <=> C06792 + C01327	1.97.1.8				PATH: rn00625 Tetrachloroethene degradation
R05502	0	trans-1,2-Dichloroethene + 2 H+ <=> Vinyl chloride + Hydrochloric acid	C06791 + 2 C00080 <=> C06793 + C01327	1.97.1.-				PATH: rn00625 Tetrachloroethene degradation
R05503	0	cis-1,2-Dichloroethene + 2 H+ <=> Vinyl chloride + Hydrochloric acid	C06792 + 2 C00080 <=> C06793 + C01327	1.97.1.-				PATH: rn00625 Tetrachloroethene degradation
R05504	0	5-Chloro-2-hydroxymuconic semialdehyde + H+ <=> 2-Hydroxymuconate semialdehyde + Cl-	C07089 + C00080 <=> C00682 + C00698	1.97.1.-				PATH: rn00627 1,4-Dichlorobenzene degradation		KO: K00539
R05505	0	2,4-Dichlorophenoxyacetate + H+ + 2 e- <=> 4-Chlorophenoxyacetate + Cl-	C03664 + C00080 + 2 C05359 <=> C07088 + C00698	1.97.1.-				PATH: rn00627 1,4-Dichlorobenzene degradation		KO: K00539
R05506	0	Benzoyl acetyl-CoA + CoA <=> S-Benzoate coenzyme A + Acetyl-CoA	C07118 + C00010 <=> C00512 + C00024	2.3.1.16	2.3.1.-			PATH: rn00642 Ethylbenzene degradation		KO: K00680
R05507	0	6-Aminohexanoate + 2-Oxoglutarate <=> Adipate semialdehyde + L-Glutamate	C02378 + C00026 <=> C06102 + C00025	2.6.1.-				PATH: rn00930 Caprolactam degradation
R05508	0	Lactoyl-CoA + Acetate <=> (S)-Lactate + Acetyl-CoA	C00827 + C00033 <=> C00186 + C00024	2.8.3.1				PATH: rn00643 Styrene degradation		KO: K01026 propionate CoA-transferase [EC:2.8.3.1]
R05509	0	Acetyl-CoA + Propenoate <=> Acetate + Propenoyl-CoA	C00024 + C00511 <=> C00033 + C00894	2.8.3.12				PATH: rn00643 Styrene degradation		KO: K01039 glutaconate CoA-transferase, subunit A [EC:2.8.3.12]	KO: K01040 glutaconate CoA-transferase, subunit B [EC:2.8.3.12]
R05511	0	cis-2-Chloro-4-carboxymethylenebut-2-en-1,4-olide + H2O <=> 2-Chloromaleylacetate	C04706 + C00001 <=> C06329	3.1.1.45				PATH: rn00627 1,4-Dichlorobenzene degradation		KO: K01061 carboxymethylenebutenolidase [EC:3.1.1.45]
R05513	0	myo-Inositol + L-Glutamine + NAD+ <=> 1-Amino-1-deoxy-scyllo-inositol + 2-Oxoglutaramate + NADH + H+	C00137 + C00064 + C00003 <=> C01214 + C00940 + C00004 + C00080					PATH: rn00521 Streptomycin biosynthesis
R05514	0	Streptidine 6-phosphate + L-Ornithine <=> 1-Guanidino-1-deoxy-scyllo-inositol 4-phosphate + L-Arginine	C01121 + C00077 <=> C01294 + C00062					PATH: rn00521 Streptomycin biosynthesis
R05515	0	Streptomycin 6-phosphate + NADH + H+ <=> Dihydrostreptomycin 6-phosphate + NAD+	C01138 + C00004 + C00080 <=> C01221 + C00003					PATH: rn00521 Streptomycin biosynthesis
R05533	0	beta-1,2,3,4,5,6-Hexachlorocyclohexane <=> delta-3,4,5,6-Tetrachlorocyclohexene + 2 Cl-	C06988 <=> C06989 + 2 C00698					PATH: rn00626 Naphthalene and anthracene degradation
R05534	0	delta-3,4,5,6-Tetrachlorocyclohexene <=> 5,6-Dichloro-1,3-cyclohexadiene + 2 Cl-	C06989 <=> C11352 + 2 C00698					PATH: rn00626 Naphthalene and anthracene degradation
R05535	0	5,6-Dichloro-1,3-cyclohexadiene <=> Chlorobenzene + Cl-	C11352 <=> C06990 + C00698					PATH: rn00626 Naphthalene and anthracene degradation
R05536	0	5,6-Dichloro-1,3-cyclohexadiene <=> Benzene + 2 Cl-	C11352 <=> C01407 + 2 C00698					PATH: rn00626 Naphthalene and anthracene degradation
R05539	0	CO2 <=> 3-Isochromanone	C00011 <=> C07728
R05543	0	3,4-Dihydroxy-3,4-dihydro-9-fluorenone <=> 4-Hydroxy-9-fluorenone + H2O	C07722 <=> C07723 + C00001					PATH: rn00628 Fluorene degradation
R05547	0	N1-Amidinostreptamine 6-phosphate + L-Arginine <=> Streptidine 6-phosphate + L-Ornithine	C11351 + C00062 <=> C01121 + C00077
R05558	0	Atrazine + H2O <=> Hydroxyatrazine + Hydrochloric acid	C06551 + C00001 <=> C06552 + C01327	3.8.1.8				PATH: rn00791 Atrazine degradation	Atrazine chlorohydrolase	KO: K05394 atrazine chlorohydrolase [EC:3.8.1.8]
R05559	0	Hydroxyatrazine + H2O <=> N-Isopropylammelide + Ethylamine	C06552 + C00001 <=> C06553 + C00797	3.5.99.3				PATH: rn00791 Atrazine degradation	4-(Ethylamino)-2-hydroxy-6-(isopropylamino)-1,3,5-triazine	KO: K03382 hydroxyatrazine ethylaminohydrolase [EC:3.5.99.3]
R05560	0	N-Isopropylammelide + H2O <=> Cyanuric acid + Isopropylamine	C06553 + C00001 <=> C06554 + C06748	3.5.99.4				PATH: rn00791 Atrazine degradation	N-Isopropylammelide isopropylaminohydrolase	KO: K08710 N-isopropylammelide isopropylaminohydrolase
R05561	0	Cyanuric acid + 2 H2O <=> Biuret + Carbonic acid	C06554 + 2 C00001 <=> C06555 + C01353	3.5.2.15				PATH: rn00791 Atrazine degradation	Cyanuric acid amidohydrolase	KO: K03383 cyanuric acid amidohydrolase [EC:3.5.2.15]
R05570	0	Galactitol + Protein N(pi)-phospho-L-histidine <=> Galactitol 1-phosphate + Protein histidine	C01697 + C04261 <=> C06311 + C00615	2.7.1.69				PATH: rn00052 Galactose metabolism	Protein-N(pai)-phosphohistidine	KO: K02772 PTS system, galactitol-specific II component	KO: K02773 PTS system, galactitol-specific IIA component	KO: K02774 PTS system, galactitol-specific IIB component	KO: K02775 PTS system, galactitol-specific IIC component
R05571	0	Galactitol 1-phosphate + NAD+ <=> D-Tagatose 6-phosphate + NADH + H+	C06311 + C00003 <=> C01097 + C00004 + C00080	1.1.1.251				PATH: rn00052 Galactose metabolism	Galactitol-1-phosphate	KO: K00094 galactitol-1-phosphate 5-dehydrogenase [EC:1.1.1.251]
R05572	0	Deisopropylatrazine + H2O <=> Deisopropylhydroxyatrazine + Hydrochloric acid	C06556 + C00001 <=> C06557 + C01327	3.8.1.-				PATH: rn00791 Atrazine degradation		KO: K01564
R05573	0	2,4-Dihydroxy-6-(N'-ethyl)amino-1,3,5-triazine + H2O <=> Cyanuric acid + Ethylamine	C06558 + C00001 <=> C06554 + C00797	3.5.99.-				PATH: rn00791 Atrazine degradation	2,4-Dihydroxy-6-(N'-ethyl)amino-1,3,5-triazine ethylaminohydrolase
R05575	0	(Hydroxymethylphenyl)succinyl-CoA + NAD+ <=> Benzoylsuccinyl-CoA + NADH + H+	C09819 + C00003 <=> C09820 + C00004 + C00080	1.1.1.35				PATH: rn00632 Benzoate degradation via CoA ligation	(3S)-3-Hydroxyacyl-CoA	KO: K07547 2-[hydroxy(phenyl)methyl]-succinyl-CoA dehydrogenase	KO: K07548 2-[hydroxy(phenyl)methyl]-succinyl-CoA dehydrogenase
R05576	0	3-Hydroxybutanoyl-CoA + NADP+ <=> Acetoacetyl-CoA + NADPH + H+	C05116 + C00006 <=> C00332 + C00005 + C00080	1.1.1.157					(S)-3-Hydroxybutanoyl-CoA	KO: K00074 3-hydroxybutyryl-CoA dehydrogenase [EC:1.1.1.157]
R05579	0	Glutaryl-CoA + Acceptor <=> Glutaconyl-1-CoA + Reduced acceptor	C00527 + C00028 <=> C02411 + C00030	1.3.99.7				PATH: rn00632 Benzoate degradation via CoA ligation	Glutaryl-CoA	KO: K00252 glutaryl-CoA dehydrogenase [EC:1.3.99.7]
R05581	0	6-Hydroxycyclohex-1-enecarbonyl-CoA + NAD+ <=> 6-Ketoxycyclohex-1-ene-1-carboxyl-CoA + NADH + H+	C06749 + C00003 <=> C09821 + C00004 + C00080	1.1.1.-				PATH: rn00632 Benzoate degradation via CoA ligation		KO: K07538 6-hydroxycyclohex-1-ene-1-carboxyl-CoA dehydrogenase
R05582	0	2-Hydroxycyclohexane-1-carboxyl-CoA + NAD+ <=> 2-Ketocyclohexane-1-carboxyl-CoA + NADH + H+	C09812 + C00003 <=> C09813 + C00004 + C00080	1.1.1.-				PATH: rn00632 Benzoate degradation via CoA ligation		KO: K07535 2-hydroxycyclohexanecarboxyl-CoA dehydrogenase
R05583	0	2,6-Dihydroxycyclohexane-1-carboxyl-CoA + Acceptor <=> 6-Oxo-2-hydroxycyclohexane-1-carboxyl-CoA + Reduced acceptor	C09824 + C00028 <=> C09825 + C00030	1.1.-.-				PATH: rn00632 Benzoate degradation via CoA ligation		KO: K00120
R05584	0	Benzylsuccinyl-CoA + 2 Electron-transferring flavoprotein <=> E-Phenylitaconyl-CoA + 2 Reduced electron-transferring flavoprotein	C09817 + 2 C04253 <=> C09818 + 2 C04570	1.3.99.21				PATH: rn00632 Benzoate degradation via CoA ligation	(R)-benzylsuccinyl-CoA	KO: K07545 (R)-benzylsuccinyl-CoA dehydro genase [EC:1.3.99.21]
R05586	0	3-Oxopimeloyl-CoA + CoA <=> Glutaryl-CoA + Acetyl-CoA	C06715 + C00010 <=> C00527 + C00024	2.3.1.-				PATH: rn00632 Benzoate degradation via CoA ligation		KO: K00680
R05587	0	Benzoylsuccinyl-CoA + CoA <=> S-Benzoate coenzyme A + Succinyl-CoA	C09820 + C00010 <=> C00512 + C00091	2.3.1.-				PATH: rn00632 Benzoate degradation via CoA ligation		KO: K07549 benzoylsuccinyl-CoA thiolase BbsA subunit [EC:2.3.1.-]	KO: K07550 benzoylsuccinyl-CoA thiolase BbsB subunit [EC:2.3.1.-]
R05588	0	Benzylsuccinate + Succinyl-CoA <=> Benzylsuccinyl-CoA + Succinate	C09816 + C00091 <=> C09817 + C00042	2.8.3.15				PATH: rn00632 Benzoate degradation via CoA ligation		KO: K07543 benzylsuccinate CoA-transferase BbsE subunit	KO: K07544 benzylsuccinate CoA-transferase BbsF subunit
R05592	0	2-Ketocyclohexane-1-carboxyl-CoA + H2O <=> 6-Carboxyhexanoyl-CoA	C09813 + C00001 <=> C01063	3.1.2.-				PATH: rn00632 Benzoate degradation via CoA ligation		KO: K07536 2-ketocyclohexanecarboxyl-CoA hydrolase [EC:3.1.2.-]
R05593	0	6-Oxo-2-hydroxycyclohexane-1-carboxyl-CoA + H2O <=> 3-Hydroxypimeloyl-CoA	C09825 + C00001 <=> C06714	3.1.2.-				PATH: rn00632 Benzoate degradation via CoA ligation		KO: K01076
R05594	0	6-Ketoxycyclohex-1-ene-1-carboxyl-CoA + 2 H2O <=> 3-Hydroxypimeloyl-CoA	C09821 + 2 C00001 <=> C06714	3.7.1.-				PATH: rn00632 Benzoate degradation via CoA ligation		KO: K07539 6-oxo-cyclohex-1-ene-carbonyl-CoA hydrolase [EC:3.7.1.-]
R05595	0	Crotonoyl-CoA + H2O <=> 3-Hydroxybutanoyl-CoA	C00877 + C00001 <=> C05116	4.2.1.17						KO: K01692 enoyl-CoA hydratase [EC:4.2.1.17]	KO: K07511 enoyl-CoA hydratase [EC:4.2.1.17]	KO: K07514 enoyl-CoA hydratase / 3-hydroxyacyl-CoA dehydrogenase /	KO: K07515 enoyl-CoA hydratase [EC:4.2.1.17]
R05596	0	Benzonitrile + H2O <=> Benzamide	C09814 + C00001 <=> C09815	4.2.1.84				PATH: rn00632 Benzoate degradation via CoA ligation	benzamide hydro-lyase	KO: K01721 nitrile hydratase [EC:4.2.1.84]
R05597	0	S-1,5-Cyclohexadiene-1-carboxylate coenzymeA + H2O <=> 6-Hydroxycyclohex-1-enecarbonyl-CoA	C06322 + C00001 <=> C06749	4.2.1.100				PATH: rn00632 Benzoate degradation via CoA ligation	Cyclohexa-1,5-dienecarbonyl-CoA hydro-lyase	KO: K07537 cyclohexa-1,5-dienecarbonyl-CoA hydratase [EC:4.2.1.100]
R05598	0	Toluene + Fumarate <=> Benzylsuccinate	C01455 + C00122 <=> C09816	4.1.99.11				PATH: rn00632 Benzoate degradation via CoA ligation	Benzylsuccinate fumarate-lyase	KO: K07540 benzylsuccinate synthase [EC:4.1.99.11]
R05599	0	E-Phenylitaconyl-CoA + H2O <=> (Hydroxymethylphenyl)succinyl-CoA	C09818 + C00001 <=> C09819	4.2.1.-				PATH: rn00632 Benzoate degradation via CoA ligation		KO: K07546 E-phenylitaconyl-CoA hydratase [EC:4.2.1.-]
R05600	0	Cyclohex-1-ene-1-carboxyl-CoA + H2O <=> 2-Hydroxycyclohexane-1-carboxyl-CoA	C09811 + C00001 <=> C09812	4.2.1.-				PATH: rn00632 Benzoate degradation via CoA ligation		KO: K07534 cyclohex-1-ene-1-carboxyl-CoA hydratase [EC:4.2.1.-]
R05601	0	6-Carboxyhex-2-enoyl-CoA + H2O <=> 3-Hydroxypimeloyl-CoA	C06723 + C00001 <=> C06714	4.2.1.-				PATH: rn00632 Benzoate degradation via CoA ligation		KO: K01726
R05602	0	6-Hydroxycyclohex-1-enecarbonyl-CoA + H2O <=> 2,6-Dihydroxycyclohexane-1-carboxyl-CoA	C06749 + C00001 <=> C09824	4.2.1.-				PATH: rn00632 Benzoate degradation via CoA ligation		KO: K01726
R05603	0	Phenolic phosphate + CO2 + H2O <=> 4-Hydroxybenzoate + Orthophosphate	C02734 + C00011 + C00001 <=> C00156 + C00009	6.4.1.-				PATH: rn00632 Benzoate degradation via CoA ligation		KO: K04104
R05604	0	D-Arabitol + NAD+ <=> D-Xylulose + NADH + H+	C01904 + C00003 <=> C00310 + C00004 + C00080	1.1.1.11				PATH: rn00040 Pentose and glucuronate interconversions	D-arabinitol	KO: K00007 D-arabinitol 4-dehydrogenase [EC:1.1.1.11]
R05605	0	2-Dehydro-3-deoxy-6-phospho-D-gluconate <=> D-Glyceraldehyde 3-phosphate + Pyruvate	C04442 <=> C00118 + C00022	4.1.2.14	4.1.2.-			PATH: rn00030 Pentose phosphate pathway	2-dehydro-3-deoxy-D-gluconate-6-phosphate	KO: K01625 2-dehydro-3-deoxyphosphogluconate aldolase /	KO: K11395 2-keto-3-deoxy-gluconate aldolase [EC:4.1.2.-]
R05606	0	D-Mannonate <=> 2-Dehydro-3-deoxy-D-gluconate + H2O	C00514 <=> C00204 + C00001	4.2.1.8				PATH: rn00040 Pentose and glucuronate interconversions	D-mannonate hydro-lyase	KO: K01686 mannonate dehydratase [EC:4.2.1.8]
R05607	0	Sorbitol 6-phosphate + NAD+ <=> beta-D-Fructose 6-phosphate + NADH + H+	C01096 + C00003 <=> C05345 + C00004 + C00080	1.1.1.140				PATH: rn00051 Fructose and mannose metabolism	D-sorbitol-6-phosphate	KO: K00068 sorbitol-6-phosphate 2-dehydrogenase [EC:1.1.1.140]
R05608	0	D-Galactarate <=> 5-Dehydro-4-deoxy-D-glucarate + H2O	C00879 <=> C00679 + C00001	4.2.1.42				PATH: rn00053 Ascorbate and aldarate metabolism	D-galactarate hydro-lyase	KO: K01708 galactarate dehydratase [EC:4.2.1.42]
R05609	0	S-1,5-Cyclohexadiene-1-carboxylate coenzymeA <=> Cyclohex-2,5-diene-1-carboxyl-CoA	C06322 <=> C09809					PATH: rn00632 Benzoate degradation via CoA ligation
R05610	0	S-1,5-Cyclohexadiene-1-carboxylate coenzymeA <=> Cyclohex-1,4-diene-1-carboxyl-CoA	C06322 <=> C09810					PATH: rn00632 Benzoate degradation via CoA ligation
R05619	0	Cyclohexane-1-carboxyl-CoA + Acceptor <=> Cyclohex-1-ene-1-carboxyl-CoA + Reduced acceptor	C09823 + C00028 <=> C09811 + C00030	1.3.-.-				PATH: rn00632 Benzoate degradation via CoA ligation		KO: K04117 cyclohexanecarboxyl-CoA dehydrogenase [EC:1.3.99.-]
R05624	0	H2O + Levan(m+n) <=> Levan(m) + Levan(n)	C00001 + C06215(m+n) <=> C06215(m) + C06215(n)	3.2.1.65				PATH: rn00500 Starch and sucrose metabolism	2,6-beta-D-Fructan fructanohydrolase	KO: K01212 levanase [EC:3.2.1.65]
R05625	0	Phenol + ATP + H2O <=> Phenolic phosphate + AMP + Orthophosphate	C00146 + C00002 + C00001 <=> C02734 + C00020 + C00009	2.7.9.-				PATH: rn00632 Benzoate degradation via CoA ligation	Phenylphosphate synthase
R05627	0	di-trans,poly-cis-Undecaprenyl diphosphate + H2O <=> Undecaprenyl phosphate + Orthophosphate	C04574 + C00001 <=> C00348 + C00009	3.6.1.27				PATH: rn00550 Peptidoglycan biosynthesis	Undecaprenyl-diphosphate phosphohydrolase	KO: K06153 undecaprenyl-diphosphatase [EC:3.6.1.27]
R05628	0	UDP-N-acetylmuramoyl-L-alanyl-D-glutamyl-L-lysyl-D-alanyl-D-alanine + Undecaprenyl phosphate <=> UMP + Undecaprenyl-diphospho-N-acetylmuramoyl-L-alanyl-D-glutamyl-L-lysyl-D-alanyl-D-alanine	C04846 + C00348 <=> C00105 + C05888	2.7.8.13				PATH: rn00550 Peptidoglycan biosynthesis	UDPMurAc(oyl-L-Ala-D-gamma-Glu-L-Lys-D-Ala-D-Ala)	KO: K01000 phospho-N-acetylmuramoyl-pentapeptide-transferase
R05629	0	UDPMurAc(oyl-L-Ala-D-gamma-Glu-L-Lys-D-Ala-D-Ala) + Undecaprenyl phosphate <=> UMP + MurAc(oyl-L-Ala-D-gamma-Glu-L-Lys-D-Ala-D-Ala)-diphospho-undecaprenol	C04702 + C00348 <=> C00105 + C04851	2.7.8.13				PATH: rn00550 Peptidoglycan biosynthesis	UDPMurAc(oyl-L-Ala-D-gamma-Glu-L-Lys-D-Ala-D-Ala)	KO: K01000 phospho-N-acetylmuramoyl-pentapeptide-transferase
R05630	0	UDP-N-acetylmuramoyl-L-alanyl-D-glutamyl-6-carboxy-L-lysyl-D-alanyl-D-alanine + Undecaprenyl phosphate <=> UMP + Undecaprenyl-diphospho-N-acetylmuramoyl-L-alanyl-D-glutamyl-meso-2,6-diaminopimeloyl-D-alanyl-D-alanine	C04882 + C00348 <=> C00105 + C05897	2.7.8.13				PATH: rn00550 Peptidoglycan biosynthesis	UDPMurAc(oyl-L-Ala-D-gamma-Glu-L-Lys-D-Ala-D-Ala)	KO: K01000 phospho-N-acetylmuramoyl-pentapeptide-transferase
R05639	0	14-Demethyllanosterol + NADP+ <=> 4,4-Dimethyl-5alpha-cholesta-8,14,24-trien-3beta-ol + NADPH + H+	C05108 + C00006 <=> C11455 + C00005 + C00080	1.3.1.70				PATH: rn00100 Biosynthesis of steroids	4,4-dimethyl-5a-cholesta-8,24-dien-3b-ol	KO: K00222 delta14-sterol reductase [EC:1.3.1.70]
R05641	0	Ergosterol + NADP+ <=> Ergosta-5,7,22,24(28)-tetraen-3beta-ol + NADPH + H+	C01694 + C00006 <=> C05440 + C00005 + C00080	1.3.1.71				PATH: rn00100 Biosynthesis of steroids	ergosterol	KO: K00223 delta24(24(1))-sterol reductase [EC:1.3.1.71]
R05642	0	2-Hydroxy-2H-benzo[h]chromene-2-carboxylate <=> cis-4-(1'-Hydroxynaphth-2'-yl)-2-oxobut-3-enoate	C11425 <=> C11426	5.1.2.-				PATH: rn00626 Naphthalene and anthracene degradation
R05643	0	2-Carboxybenzaldehyde + NAD+ + H2O <=> Phthalate + NADH + H+	C03057 + C00003 + C00001 <=> C01606 + C00004 + C00080	1.2.1.-				PATH: rn00626 Naphthalene and anthracene degradation	2-carboxybenzaldehyde dehydrogenase	KO: K00155
R05645	0	Sedoheptulose 7-phosphate <=> D-glycero-D-manno-Heptose 7-phosphate	C05382 <=> C07836	5.-.-.-				PATH: rn00540 Lipopolysaccharide biosynthesis		KO: K03271 phosphoheptose isomerase [EC:5.-.-.-]
R05646	0	ATP + D-glycero-D-manno-Heptose 7-phosphate <=> ADP + D-glycero-D-manno-Heptose 1,7-bisphosphate	C00002 + C07836 <=> C00008 + C11472	2.7.1.-				PATH: rn00540 Lipopolysaccharide biosynthesis		KO: K03272 D-beta-D-heptose 7-phosphate kinase [EC:2.7.1.-]
R05647	0	D-glycero-D-manno-Heptose 1,7-bisphosphate + H2O <=> D-glycero-D-manno-Heptose 1-phosphate + Orthophosphate	C11472 + C00001 <=> C07838 + C00009	3.1.-.-				PATH: rn00540 Lipopolysaccharide biosynthesis		KO: K03273 D-glycero-D-manno-heptose 1,7-bisphosphate phosphatase
R05648	0	cis-4-(1'-Hydroxynaphth-2'-yl)-2-oxobut-3-enoate + H2O <=> 1-Hydroxy-2-naphthaldehyde + Pyruvate	C11426 + C00001 <=> C11427 + C00022	4.1.2.-				PATH: rn00626 Naphthalene and anthracene degradation		KO: K11946 hydratase-aldolase [EC:4.1.2.-]
R05649	0	1-Hydroxy-2-naphthaldehyde + NAD+ + H2O <=> 1-Hydroxy-2-naphthoate + NADH + H+	C11427 + C00003 + C00001 <=> C03203 + C00004 + C00080	1.2.1.-				PATH: rn00626 Naphthalene and anthracene degradation		KO: K11947 aldehyde dehydrogenase [EC:1.2.1.-]
R05651	0	Sulfoacetaldehyde + Orthophosphate <=> Acetyl phosphate + Sulfite	C00593 + C00009 <=> C00227 + C00094	2.3.3.15				PATH: rn00430 Taurine and hypotaurine metabolism	acetyl-phosphate	KO: K03852 sulfoacetaldehyde acetyltransferase [EC:2.3.3.15]
R05652	0	Taurine + Pyruvate <=> Sulfoacetaldehyde + L-Alanine	C00245 + C00022 <=> C00593 + C00041	2.6.1.77				PATH: rn00430 Taurine and hypotaurine metabolism	taurine	KO: K03851 taurine-pyruvate aminotransferase [EC:2.6.1.77]
R05656	0	Phenanthrene-1,2-oxide <=> 1-Phenanthrol	C11431 <=> C11432					PATH: rn00626 Naphthalene and anthracene degradation
R05657	0	1-Phenanthrol + CH3-R <=> 1-Methoxyphenanthrene + R	C11432 + C05694 <=> C11433 + C05693	2.1.1.-				PATH: rn00626 Naphthalene and anthracene degradation		KO: K00599
R05658	0	Phenanthrene-9,10-oxide + H2O <=> trans-9(S),10(S)-Dihydrodiolphenanthrene	C11429 + C00001 <=> C11428	3.3.2.-				PATH: rn00626 Naphthalene and anthracene degradation
R05659	0	2,4,6/3,5-Pentahydroxycyclohexanone <=> D-2,3-Diketo 4-deoxy-epi-inositol + H2O	C00691 <=> C06891 + C00001							KO: K03335 inosose dehydratase [EC:4.2.1.44]
R05661	0	2-Deoxy-5-keto-D-gluconic acid + ATP <=> 2-Deoxy-5-keto-D-gluconic acid 6-phosphate + ADP	C06892 + C00002 <=> C06893 + C00008	2.7.1.92				PATH: rn00562 Inositol phosphate metabolism	ATP	KO: K03338 5-dehydro-2-deoxygluconokinase [EC:2.7.1.92]
R05663	0	2-Methylbenzaldehyde + NADP+ + H2O <=> o-Toluate + NADPH + H+	C07214 + C00006 + C00001 <=> C07215 + C00005 + C00080	1.2.1.7				PATH: rn00622 Toluene and xylene degradation		KO: K00141 benzaldehyde dehydrogenase (NAD) [EC:1.2.1.28]
R05664	0	3-Methylbenzaldehyde + NADP+ + H2O <=> m-Methylbenzoate + NADPH + H+	C07209 + C00006 + C00001 <=> C07211 + C00005 + C00080	1.2.1.7				PATH: rn00622 Toluene and xylene degradation		KO: K00141 benzaldehyde dehydrogenase (NAD) [EC:1.2.1.28]
R05668	0	ATP + NAD+ <=> 3'-Keto-3'-deoxy-ATP + NADH + H+	C00002 + C00003 <=> C07024 + C00004 + C00080					PATH: rn00231 Puromycin biosynthesis
R05670	0	3'-Keto-3'-deoxy-AMP <=> 3'-Amino-3'-deoxy-AMP	C07025 <=> C07026					PATH: rn00231 Puromycin biosynthesis
R05671	0	3'-Amino-3'-deoxy-AMP + L-Tyrosine <=> N6,N6,O-Tridemethylpuromycin-5'-phosphate	C07026 + C00082 <=> C07027					PATH: rn00231 Puromycin biosynthesis
R05672	0	N6,N6,O-Tridemethylpuromycin-5'-phosphate + Acetyl-CoA <=> N-Acetyl-N6,N6,O-tridemethylpuromycin-5'-phosphate + CoA	C07027 + C00024 <=> C07028 + C00010					PATH: rn00231 Puromycin biosynthesis
R05675	0	N-Acetyl-O-demethylpuromycin-5'-phosphate <=> N-Acetyl-O-demethylpuromycin	C07030 <=> C07031					PATH: rn00231 Puromycin biosynthesis
R05677	0	N-Acetylpuromycin + H2O <=> Puromycin + Acetate	C07032 + C00001 <=> C01610 + C00033					PATH: rn00231 Puromycin biosynthesis
R05678	0	Sulcatol + NAD+ <=> Sulcatone + NADH + H+	C07288 + C00003 <=> C07287 + C00004 + C00080	1.1.1.260					Sulcatol
R05679	0	Glycerol 1-phosphate + NAD+ <=> Glycerone phosphate + NADH + H+	C00623 + C00003 <=> C00111 + C00004 + C00080	1.1.1.261					sn-Glycerol-1-phosphate
R05680	0	Glycerol 1-phosphate + NADP+ <=> Glycerone phosphate + NADPH + H+	C00623 + C00006 <=> C00111 + C00005 + C00080	1.1.1.261					sn-Glycerol-1-phosphate
R05681	0	O-Phospho-4-hydroxy-L-threonine + NAD+ <=> 2-Amino-3-oxo-4-phosphonooxybutyrate + NADH + H+	C06055 + C00003 <=> C07335 + C00004 + C00080	1.1.1.262				PATH: rn00750 Vitamin B6 metabolism	NAD-dependent threonine 4-phosphate dehydrogenase	KO: K00097 4-hydroxythreonine-4-phosphate dehydrogenase
R05682	0	1,5-Anhydro-D-glucitol + NADP+ <=> 1,5-Anhydro-D-fructose + NADPH + H+	C07326 + C00006 <=> C06485 + C00005 + C00080	1.1.1.263					1,5-Anhydro-D-glucitol
R05683	0	L-Idonate + NAD+ <=> 5-Dehydro-D-gluconate + NADH + H+	C00770 + C00003 <=> C01062 + C00004 + C00080	1.1.1.264					L-Idonate
R05684	0	L-Idonate + NADP+ <=> 5-Dehydro-D-gluconate + NADPH + H+	C00770 + C00006 <=> C01062 + C00005 + C00080	1.1.1.128	1.1.1.264				L-Idonate
R05685	0	3-Methylbutanol + NAD+ <=> 3-Methylbutanal + NADH + H+	C07328 + C00003 <=> C07329 + C00004 + C00080	1.1.1.265					3-Methylbutanol
R05686	0	3-Methylbutanol + NADP+ <=> 3-Methylbutanal + NADPH + H+	C07328 + C00006 <=> C07329 + C00005 + C00080	1.1.1.265					3-Methylbutanol
R05689	0	(R)-2-Hydroxypropyl-CoM + NAD+ <=> 2-Oxopropyl-CoM + NADH + H+	C11496 + C00003 <=> C11497 + C00004 + C00080	1.1.1.268					2-(2-(R)-Hydroxypropylthio)ethanesulfonate dehydrogenase
R05690	0	(S)-2-Hydroxypropyl-CoM + NAD+ <=> 2-Oxopropyl-CoM + NADH + H+	C11498 + C00003 <=> C11497 + C00004 + C00080	1.1.1.269					2-(2-(S)-Hydroxypropylthio)ethanesulfonate dehydrogenase
R05691	0	Lophenol + NADP+ <=> 4alpha-Methyl-5alpha-cholest-7-en-3-one + NADPH + H+	C08825 + C00006 <=> C04453 + C00005 + C00080	1.1.1.270					3-beta-Hydroxy-steroid
R05693	0	(S)-3-Sulfolactate + NAD+ <=> 3-Sulfopyruvate + NADH + H+	C11499 + C00003 <=> C05528 + C00004 + C00080	1.1.1.272					(R)-2-Hydroxyacid
R05694	0	(S)-3-Sulfolactate + NADP+ <=> 3-Sulfopyruvate + NADPH + H+	C11499 + C00006 <=> C05528 + C00005 + C00080	1.1.1.272					(R)-2-Hydroxyacid
R05695	0	Adenosine + 2 Oxygen + H2O <=> 9-Riburonosyladenine + 2 H2O2	C00212 + 2 C00007 + C00001 <=> C11501 + 2 C00027	1.1.3.39					Nucleoside
R05696	0	Adenosine + Oxygen <=> 5'-Dehydroadenosine + H2O2	C00212 + C00007 <=> C11500 + C00027	1.1.3.39
R05697	0	5'-Dehydroadenosine + Oxygen + H2O <=> 9-Riburonosyladenine + H2O2	C11500 + C00007 + C00001 <=> C11501 + C00027	1.1.3.39
R05698	0	Mannitol + Oxygen <=> D-Mannose + H2O2	C00392 + C00007 <=> C00159 + C00027	1.1.3.40					Mannitol
R05699	0	4-Hydroxy-3-methoxy-benzaldehyde + NAD+ + H2O <=> Vanillate + NADH + H+	C00755 + C00003 + C00001 <=> C06672 + C00004 + C00080	1.2.1.67				PATH: rn00623 2,4-Dichlorobenzoate degradation	vanillin
R05700	0	Coniferyl aldehyde + H2O + NAD+ <=> Ferulate + NADH + H+	C02666 + C00001 + C00003 <=> C01494 + C00004 + C00080	1.2.1.68	1.2.1.-			PATH: rn00940 Phenylpropanoid biosynthesis	Coniferyl aldehyde
R05701	0	Coniferyl aldehyde + H2O + NADP+ <=> Ferulate + NADPH + H+	C02666 + C00001 + C00006 <=> C01494 + C00005 + C00080	1.2.1.68	1.2.1.-			PATH: rn00940 Phenylpropanoid biosynthesis	Coniferyl aldehyde
R05702	0	Dihydrozeatin + NADP+ <=> Zeatin + NADPH + H+	C02029 + C00006 <=> C00371 + C00005 + C00080	1.3.1.69				PATH: rn00908 Zeatin biosynthesis	dihydrozeatin
R05703	0	5alpha-Cholest-7-en-3beta-ol + NADP+ <=> 5alpha-Cholesta-7,24-dien-3beta-ol + NADPH + H+	C01189 + C00006 <=> C05439 + C00005 + C00080	1.3.1.72				PATH: rn00100 Biosynthesis of steroids	lanosterol D24-reductase	KO: K09828 delta24-sterol reductase [EC:1.3.1.72]
R05704	0	Glycine + 2 Acceptor <=> Hydrogen cyanide + CO2 + 2 Reduced acceptor	C00037 + 2 C00028 <=> C01326 + C00011 + 2 C00030	1.4.99.5					glycine
R05705	0	Reduced FMN + NAD+ <=> FMN + NADH + H+	C01847 + C00003 <=> C00061 + C00004 + C00080	1.5.1.29					FMNH2
R05706	0	Reduced FMN + NADP+ <=> FMN + NADPH + H+	C01847 + C00006 <=> C00061 + C00005 + C00080	1.5.1.29					FMNH2
R05707	0	Reduced riboflavin + NADP+ <=> Riboflavin + NADPH + H+	C01007 + C00006 <=> C00255 + C00005 + C00080	1.5.1.30					reduced-riboflavin
R05708	0	N6-(delta2-Isopentenyl)-adenine + H2O + Acceptor <=> Adenine + 3-Methylbut-2-enal + Reduced acceptor	C04083 + C00001 + C00028 <=> C00147 + C07330 + C00030	1.5.99.12				PATH: rn00908 Zeatin biosynthesis	N6-dimethylallyladenine
R05711	0	N,N-Dimethyl-1,4-phenylenediamine + Aniline + 2 NADP+ <=> 4-(Dimethylamino)azobenzene + 2 NADPH + 2 H+	C04203 + C00292 + 2 C00006 <=> C03764 + 2 C00005 + 2 C00080	1.7.1.6					N,N-dimethyl-1,4-phenylenediamine, aniline
R05713	0	2-Mercaptoethanesulfonate + Acetoacetate + NADP+ <=> 2-Oxopropyl-CoM + CO2 + NADPH + H+	C03576 + C00164 + C00006 <=> C11497 + C00011 + C00005 + C00080	1.8.1.5					2-mercaptoethanesulfonate,acetoacetate
R05714	0	CoA + Glutathione + NADP+ <=> CoA-glutathione + NADPH + H+	C00010 + C00051 + C00006 <=> C00920 + C00005 + C00080	1.8.1.10					glutathione
R05715	0	2 Mycothiol + NAD+ <=> Mycothione + NADH + H+	2 C06717 + C00003 <=> C11502 + C00004 + C00080	1.8.1.15					mycothiol
R05716	0	2 Mycothiol + NADP+ <=> Mycothione + NADPH + H+	2 C06717 + C00006 <=> C11502 + C00005 + C00080	1.8.1.15					mycothiol
R05717	0	AMP + Sulfite + Glutathione disulfide <=> Adenylyl sulfate + 2 Glutathione	C00020 + C00094 + C00127 <=> C00224 + 2 C00051	1.8.4.9					AMP,sulfite
R05743	0	Reduced rubredoxin + O2.- + 2 H+ <=> Oxidized rubredoxin + H2O2	C00340 + C00704 + 2 C00080 <=> C00435 + C00027	1.15.1.2					rubredoxin
R05745	0	Ethylbenzene + H2O + Acceptor <=> (S)-1-Phenylethanol + Reduced acceptor	C07111 + C00001 + C00028 <=> C11348 + C00030	1.17.99.2				PATH: rn00642 Ethylbenzene degradation	ethylbenzene	KO: K10700 ethylbenzene hydroxylase [EC:1.17.99.2]
R05746	0	Phosphonate + NAD+ + H2O <=> Orthophosphate + NADH + H+	C06701 + C00003 + C00001 <=> C00009 + C00004 + C00080	1.20.1.1					phosphonate
R05747	0	Arsenate ion + Glutaredoxin <=> Arsenite + Glutaredoxin disulfide	C11215 + C07292 <=> C06697 + C07293	1.20.4.1					glutharedoxin
R05748	0	Methylarsonate + 2 Glutathione <=> Methylarsonite + Glutathione disulfide + H2O	C07294 + 2 C00051 <=> C07295 + C00127 + C00001	1.20.4.2					gluthathione
R05749	0	Dopamine + Secologanin <=> Deacetylipecoside + H2O	C03758 + C01852 <=> C07307 + C00001	4.3.3.4				PATH: rn00901 Indole and ipecac alkaloid biosynthesis	deacetylipecoside dopamine-lyase
R05750	0	Dopamine + Secologanin <=> Deacetylisoipecoside + H2O	C03758 + C01852 <=> C07304 + C00001	4.3.3.3				PATH: rn00901 Indole and ipecac alkaloid biosynthesis	deacetylisoipecoside dopamine-lyase
R05751	0	Arsenite + H2O + 2 Oxidized azurin <=> Arsenate ion + 2 Reduced azurin + 2 H+	C06697 + C00001 + 2 C05357 <=> C11215 + 2 C05358 + 2 C00080	1.20.98.1					arsenite
R05752	0	Arsenite + Acceptor <=> Arsenate ion + Reduced acceptor	C06697 + C00028 <=> C11215 + C00030	1.20.99.1					arsenate
R05753	0	Trichloroethene + Cl- + Acceptor <=> Tetrachloroethene + Reduced acceptor	C06790 + C00698 + C00028 <=> C06789 + C00030	1.97.1.8					acceptor
R05767	0	alpha,alpha'-Trehalose 6-phosphate + Orthophosphate <=> D-Glucose 6-phosphate + beta-D-Glucose 1-phosphate	C00689 + C00009 <=> C00092 + C00663	2.4.1.216					trehalose 6-phosphate
R05773	0	4-Hydroxy-3-methoxyphenyl-beta-hydroxypropionyl-CoA <=> 4-Hydroxy-3-methoxy-benzaldehyde + Acetyl-CoA	C07303 <=> C00755 + C00024	4.1.2.41					3-hydroxy-3-(4-hydroxy-3-methoxyphenyl)propionyl-CoA
R05805	0	ADP + D-Fructose 6-phosphate <=> AMP + D-Fructose 1,6-bisphosphate	C00008 + C00085 <=> C00020 + C00354	2.7.1.146					ADP
R05807	0	Sirohydrochlorin + Cobalt <=> Cobalt-precorrin 2 + 2 H+	C05778 + C00175 <=> C11538 + 2 C00080	4.99.1.3				PATH: rn00860 Porphyrin and chlorophyll metabolism	sirohydrochlorin cobalt-lyase	KO: K02190 sirohydrochlorin cobaltochelatase [EC:4.99.1.3]	KO: K03795 sirohydrochlorin cobaltochelatase [EC:4.99.1.3]
R05812	0	Cobalt-precorrin 6 + NADPH + H+ <=> Cobalt-dihydro-precorrin 6 + NADP+	C11542 + C00005 + C00080 <=> C11543 + C00006	1.3.1.54				PATH: rn00860 Porphyrin and chlorophyll metabolism		KO: K03397 indoleacetate---lysine synthetase [EC:6.3.2.20]
R05814	0	Cobalt-precorrin 8 <=> Cobyrinate	C11545 <=> C05773	5.4.1.2				PATH: rn00860 Porphyrin and chlorophyll metabolism		KO: K03400 long-chain-fatty-acyl-CoA reductase [EC:1.2.1.50]
R05816	0	Mannan + H2O <=> D-Mannose + Mannan	C00464 + C00001 <=> C00159 + C00464	3.2.1.77	3.2.1.137				1,2-1,6-alpha-D-mannan D-mannohydrolase
R05817	0	Biliverdin + Reduced ferredoxin <=> (3Z)-Phycocyanobilin + Oxidized ferredoxin	C00500 + C00138 <=> C05786 + C00139	1.3.7.5				PATH: rn00860 Porphyrin and chlorophyll metabolism	(3Z)-phycocyanobilin	KO: K05371 phycocyanobilin:ferredoxin oxidoreductase [EC:1.3.7.5]
R05818	0	Biliverdin + Reduced ferredoxin <=> 15,16-Dihydrobiliverdin + Oxidized ferredoxin	C00500 + C00138 <=> C11630 + C00139	1.3.7.2				PATH: rn00860 Porphyrin and chlorophyll metabolism	15,16-dihydrobiliverdin	KO: K05369 15,16-dihydrobiliverdin:ferredoxin oxidoreductase
R05819	0	15,16-Dihydrobiliverdin + Reduced ferredoxin <=> (3Z)-Phycoerythrobilin + Oxidized ferredoxin	C11630 + C00138 <=> C05912 + C00139	1.3.7.3				PATH: rn00860 Porphyrin and chlorophyll metabolism	(3Z)-phycoerythrobilin	KO: K05370 phycoerythrobilin:ferredoxin oxidoreductase [EC:1.3.7.3]
R05820	0	Protein N(pi)-phospho-L-histidine + D-Sorbitol <=> Protein histidine + Sorbitol 6-phosphate	C04261 + C00794 <=> C00615 + C01096	2.7.1.69				PATH: rn00051 Fructose and mannose metabolism	Protein-N(pai)-phosphohistidine	KO: K02780 PTS system, glucitol/sorbitol-specific II component	KO: K02781 PTS system, glucitol/sorbitol-specific IIA component	KO: K02782 PTS system, glucitol/sorbitol-specific IIB component	KO: K02783 PTS system, glucitol/sorbitol-specific IIC component
R05823	0	2-Keto-D-gluconic acid + NADP+ <=> 2,5-Didehydro-D-gluconate + NADPH + H+	C06473 + C00006 <=> C02780 + C00005 + C00080	1.1.1.274					2-dehydro-D-gluconate
R05824	0	4,21-Dehydrocorynantheine aldehyde <=> 4,21-Dehydrogeissoschizine	C11679 <=> C03677					PATH: rn00901 Indole and ipecac alkaloid biosynthesis
R05826	0	16-Epivellosimine <=> Vellosimine	C11633 <=> C11634					PATH: rn00901 Indole and ipecac alkaloid biosynthesis
R05827	0	10-Deoxysarpagine + NADP+ <=> Vellosimine + NADPH + H+	C11635 + C00006 <=> C11634 + C00005 + C00080	1.1.1.273				PATH: rn00901 Indole and ipecac alkaloid biosynthesis	10-deoxysarpagine
R05829	0	Geissoschizine <=> Polyneuridine aldehyde	C02151 <=> C11632					PATH: rn00901 Indole and ipecac alkaloid biosynthesis
R05830	0	2-Hydroxy-vitamin K + Oxidized dithiothreitol <=> Vitamin K1 epoxide + Dithiothreitol	C02793 + C01119 <=> C05849 + C00265	1.1.4.2					2-hydroxy-2-methyl-3-phytyl-2,3-dihydronaphthoquinone
R05831	0	Xylitol + NAD+ <=> L-Xylulose + NADH + H+	C00379 + C00003 <=> C00312 + C00004 + C00080	1.1.1.15				PATH: rn00040 Pentose and glucuronate interconversions	xylitol
R05835	0	Glycocholate + H2O <=> 3alpha,7alpha,12alpha-Trihydroxy-5beta-cholanate + Glycine	C01921 + C00001 <=> C00695 + C00037	3.5.1.24				PATH: rn00120 Bile acid biosynthesis	Glycocholate amidohydrolase	KO: K01442 choloylglycine hydrolase [EC:3.5.1.24]
R05836	0	3alpha,12alpha-Dihydroxy-5beta-chol-6-enoate + 2 H+ <=> 3alpha,12alpha-Dihydroxy-5beta-cholanate	C11637 + 2 C00080 <=> C04483					PATH: rn00120 Bile acid biosynthesis
R05837	0	O-Phospho-4-hydroxy-L-threonine + NAD+ <=> 3-Amino-2-oxopropyl phosphate + NADH + H+ + CO2	C06055 + C00003 <=> C11638 + C00004 + C00080 + C00011	1.1.1.262					4-(phosphonooxy)threonine
R05838	0	3-Amino-2-oxopropyl phosphate + 1-Deoxy-D-xylulose 5-phosphate <=> Pyridoxine phosphate + Orthophosphate + 2 H2O	C11638 + C11437 <=> C00627 + C00009 + 2 C00001	2.6.99.2				PATH: rn00750 Vitamin B6 metabolism	pyridoxine 5'-phosphate synthase	KO: K03474 pyridoxine 5-phosphate synthase [EC:2.6.99.2]
R05839	0	Pyridoxamine + 2-Oxoglutarate <=> Pyridoxal + D-Glutamate	C00534 + C00026 <=> C00250 + C00217	2.6.1.54				PATH: rn00750 Vitamin B6 metabolism	pyridoxamine
R05840	0	Glycolaldehyde + 2-Oxobutanoate + Alanine <=> Pyridoxine	C00266 + C00109 + C01401 <=> C00314					PATH: rn00750 Vitamin B6 metabolism
R05841	0	Phenylacetyl-CoA + Glycine <=> Phenylacetylglycine + CoA	C00582 + C00037 <=> C05598 + C00010	2.3.1.-				PATH: rn00360 Phenylalanine metabolism		KO: K00680
R05842	0	Ethylene oxide + H2O <=> Ethylene glycol	C06548 + C00001 <=> C01380	3.3.2.10				PATH: rn00625 Tetrachloroethene degradation	ethylene oxide hydrolase	KO: K08726 soluble epoxide hydrolase [EC:3.3.2.10]
R05844	0	Strictosidine aglycone <=> Dialdehyde	C03309 <=> C11678					PATH: rn00901 Indole and ipecac alkaloid biosynthesis
R05845	0	Dialdehyde + H+ <=> 4,21-Dehydrocorynantheine aldehyde + H2O	C11678 + C00080 <=> C11679 + C00001					PATH: rn00901 Indole and ipecac alkaloid biosynthesis
R05846	0	4,21-Dehydrogeissoschizine <=> Cathenamine	C03677 <=> C11680					PATH: rn00901 Indole and ipecac alkaloid biosynthesis
R05847	0	Cathenamine + NADPH + H+ <=> Ajmalicine + NADP+	C11680 + C00005 + C00080 <=> C09024 + C00006					PATH: rn00901 Indole and ipecac alkaloid biosynthesis
R05848	0	Cathenamine + NADPH + H+ <=> Tetrahydroalstonine + NADP+	C11680 + C00005 + C00080 <=> C11682 + C00006					PATH: rn00901 Indole and ipecac alkaloid biosynthesis
R05849	0	Ajmalicine <=> Serpentine	C09024 <=> C09241					PATH: rn00901 Indole and ipecac alkaloid biosynthesis
R05852	0	4,21-Dehydrogeissoschizine <=> Stemmadenine	C03677 <=> C11691					PATH: rn00901 Indole and ipecac alkaloid biosynthesis
R05853	0	Stemmadenine <=> Tabersonine	C11691 <=> C09244					PATH: rn00901 Indole and ipecac alkaloid biosynthesis
R05854	0	Stemmadenine <=> Catharanthine	C11691 <=> C09107					PATH: rn00901 Indole and ipecac alkaloid biosynthesis
R05856	0	16-Methoxytabersonine + H2O <=> 16-Methoxy-2,3-dihydro-3-hydroxytabersonine	C11675 + C00001 <=> C04578					PATH: rn00901 Indole and ipecac alkaloid biosynthesis
R05859	0	3',4'-Anhydrovinblastine <=> Vinblastine	C11641 <=> C07201					PATH: rn00901 Indole and ipecac alkaloid biosynthesis
R05860	0	Vinblastine <=> Vincristine	C07201 <=> C07204					PATH: rn00901 Indole and ipecac alkaloid biosynthesis
R05861	0	D-Alanine + H2O + Oxygen <=> Pyruvate + NH3 + H2O2	C00133 + C00001 + C00007 <=> C00022 + C00014 + C00027	1.4.3.3	1.4.3.19				D-alanine
R05862	0	Sarcosine + H2O + Oxygen <=> Glyoxylate + Methylamine + H2O2	C00213 + C00001 + C00007 <=> C00048 + C00218 + C00027	1.4.3.19					sarcosine
R05863	0	N-Ethylglycine + H2O + Oxygen <=> Glyoxylate + Ethylamine + H2O2	C11735 + C00001 + C00007 <=> C00048 + C00797 + C00027	1.4.3.19					N-ethylglycine
R05864	0	2-Hydroxy-cis-hex-2,4-dienoate + H2O <=> 4-Hydroxy-2-oxohexanoic acid	C11354 + C00001 <=> C06762	4.2.1.80				PATH: rn00622 Toluene and xylene degradation	4-Hydroxy-2-oxohexanoate hydro-lyase	KO: K02554 2-keto-4-pentenoate hydratase [EC:4.2.1.80]
R05865	0	2-Hydroxy-5-methyl-cis,cis-muconic semialdehyde + H2O <=> Formate + 2-Hydroxy-cis-hex-2,4-dienoate	C06760 + C00001 <=> C00058 + C11354	3.7.1.9				PATH: rn00622 Toluene and xylene degradation	2-Hydroxy-5-methyl-cis,cis-muconic-semialdehyde formylhydrolase	KO: K10216 2-hydroxymuconate-semialdehyde hydrolase [EC:3.7.1.9]
R05867	0	Lochnericine <=> Horhammericine	C11676 <=> C11677					PATH: rn00901 Indole and ipecac alkaloid biosynthesis
R05868	0	Tabersonine <=> Horhammericine	C09244 <=> C11677					PATH: rn00901 Indole and ipecac alkaloid biosynthesis
R05869	0	Tabersonine <=> Minovincinine	C09244 <=> C11783					PATH: rn00901 Indole and ipecac alkaloid biosynthesis
R05870	0	Minovincinine + Acetyl-CoA <=> Echitovenine + CoA	C11783 + C00024 <=> C11784 + C00010					PATH: rn00901 Indole and ipecac alkaloid biosynthesis
R05871	0	19-Hydroxytabersonine <=> Horhammericine	C11642 <=> C11677					PATH: rn00901 Indole and ipecac alkaloid biosynthesis
R05872	0	Tabersonine <=> 19-Hydroxytabersonine	C09244 <=> C11642					PATH: rn00901 Indole and ipecac alkaloid biosynthesis
R05873	0	4,21-Dehydrogeissoschizine <=> 19-epi-Cathenamine	C03677 <=> C11681					PATH: rn00901 Indole and ipecac alkaloid biosynthesis
R05874	0	19-epi-Cathenamine + NADPH + H+ <=> 19-epi-Ajmalicine + NADP+	C11681 + C00005 + C00080 <=> C11683 + C00006					PATH: rn00901 Indole and ipecac alkaloid biosynthesis
R05875	0	Reduced ferredoxin + NAD+ <=> Oxidized ferredoxin + NADH + H+	C00138 + C00003 <=> C00139 + C00004 + C00080	1.18.1.3					Ferredoxin
R05876	0	Acetyl-CoA + 16-Epivellosimine <=> CoA + Vinorine	C00024 + C11633 <=> C00010 + C11807	2.3.1.160				PATH: rn00901 Indole and ipecac alkaloid biosynthesis	acyl-CoA
R05878	0	1,2-Dihydrovomilenine + NADP+ <=> Vomilenine + NADPH + H+	C11808 + C00006 <=> C01761 + C00005 + C00080	1.5.1.32				PATH: rn00901 Indole and ipecac alkaloid biosynthesis	1,2-dihydrovomilenine
R05879	0	17-O-Acetylnorajmaline + NADP+ <=> 1,2-Dihydrovomilenine + NADPH + H+	C11809 + C00006 <=> C11808 + C00005 + C00080	1.3.1.73				PATH: rn00901 Indole and ipecac alkaloid biosynthesis	17-O-acetylnorajmaline
R05880	0	17-O-Acetylnorajmaline + H2O <=> Norajmaline + Acetate	C11809 + C00001 <=> C11810 + C00033	3.1.1.80				PATH: rn00901 Indole and ipecac alkaloid biosynthesis	17-O-acetylnorajmaline O-acetylhydrolase
R05882	0	UDP-glucose + Vomilenine <=> UDP + Raucaffricine	C00029 + C01761 <=> C00015 + C02074	2.4.1.219				PATH: rn00901 Indole and ipecac alkaloid biosynthesis	UDP-glucose
R05883	0	2-C-Methyl-D-erythritol 2,4-cyclodiphosphate + Protein dithiol <=> 1-Hydroxy-2-methyl-2-butenyl 4-diphosphate + H2O + Protein disulfide	C11453 + C02315 <=> C11811 + C00001 + C02582	1.17.4.3					(E)-4-hydroxy-3-methylbut-2-en-1-yl-diphosphate
R05884	0	1-Hydroxy-2-methyl-2-butenyl 4-diphosphate + NADPH + H+ <=> Isopentenyl diphosphate + NADP+ + H2O	C11811 + C00005 + C00080 <=> C00129 + C00006 + C00001	1.17.1.2				PATH: rn00100 Biosynthesis of steroids	isopentenyl-diphosphate	KO: K03527 4-hydroxy-3-methylbut-2-enyl diphosphate reductase
R05886	0	Tabersonine <=> Lochnerinine	C09244 <=> C11812					PATH: rn00901 Indole and ipecac alkaloid biosynthesis
R05887	0	Deacetylipecoside <=> Demethylalangiside	C07307 <=> C11813					PATH: rn00901 Indole and ipecac alkaloid biosynthesis
R05888	0	Demethylalangiside <=> Alangiside	C11813 <=> C09330					PATH: rn00901 Indole and ipecac alkaloid biosynthesis
R05889	0	Deacetylisoipecoside <=> Demethylisoalangiside	C07304 <=> C11814					PATH: rn00901 Indole and ipecac alkaloid biosynthesis
R05890	0	Demethylisoalangiside <=> Isoalangiside	C11814 <=> C11815					PATH: rn00901 Indole and ipecac alkaloid biosynthesis
R05891	0	Deacetylisoipecoside <=> Protoemetine	C07304 <=> C11816					PATH: rn00901 Indole and ipecac alkaloid biosynthesis
R05892	0	Protoemetine <=> Emetine	C11816 <=> C09421					PATH: rn00901 Indole and ipecac alkaloid biosynthesis
R05893	0	Protoemetine <=> Cephaeline	C11816 <=> C09390					PATH: rn00901 Indole and ipecac alkaloid biosynthesis
R05894	0	Protoemetine <=> Tubulosine	C11816 <=> C09248					PATH: rn00901 Indole and ipecac alkaloid biosynthesis
R05895	0	Protoemetine + Tryptamine <=> Deoxytubulosine	C11816 + C00398 <=> C11817					PATH: rn00901 Indole and ipecac alkaloid biosynthesis
R05896	0	Deoxytubulosine <=> Alangimarckine	C11817 <=> C09328					PATH: rn00901 Indole and ipecac alkaloid biosynthesis
R05897	0	Protoemetine <=> Ankorine	C11816 <=> C09337					PATH: rn00901 Indole and ipecac alkaloid biosynthesis
R05898	0	Loganate <=> 10-Deoxygeniposidic acid	C01512 <=> C11672					PATH: rn00901 Indole and ipecac alkaloid biosynthesis
R05899	0	10-Deoxygeniposidic acid <=> Geniposidic acid	C11672 <=> C11673					PATH: rn00901 Indole and ipecac alkaloid biosynthesis
R05900	0	Geniposidic acid <=> Asperuloside	C11673 <=> C09769					PATH: rn00901 Indole and ipecac alkaloid biosynthesis
R05957	0	CMP-N-acetylneuraminate + GA1 <=> CMP + GM1b	G10616 + G00124 <=> G10621 + G00125	2.4.99.4				PATH: rn00604 Glycosphingolipid biosynthesis - ganglio series		KO: K00780 beta-galactoside alpha-2,3-sialyltransferase	KO: K03368 beta-galactoside alpha-2,3-sialyltransferase
R05958	0	CMP-N-acetylneuraminate + GM1b <=> CMP + GD1c	G10616 + G00125 <=> G10621 + G00126					PATH: rn00604 Glycosphingolipid biosynthesis - ganglio series		KO: K03369 alpha-N-acetyl-neuraminate alpha-2,8-sialyltransferase
R05959	0	CMP-N-acetylneuraminate + GM1b <=> CMP + GD1a	G10616 + G00125 <=> G10621 + G00127					PATH: rn00604 Glycosphingolipid biosynthesis - ganglio series		KO: K03373 N-acetylgalactosaminide alpha-2,6-sialyltransferase	KO: K03374 N-acetylgalactosaminide alpha-2,6-sialyltransferase	KO: K03375 N-acetylgalactosaminide alpha-2,6-sialyltransferase	KO: K03376 N-acetylgalactosaminide alpha-2,6-sialyltransferase
R05961	0	H2O + Globotriaosylceramide <=> D-Galactose + Lactosylceramide	C00001 + G00093 <=> C00124 + G00092	3.2.1.22				PATH: rn00603 Glycosphingolipid biosynthesis - globo series		KO: K01189 alpha-galactosidase [EC:3.2.1.22]	KO: K07406 alpha-galactosidase [EC:3.2.1.22]	KO: K07407 alpha-galactosidase [EC:3.2.1.22]
R05963	0	H2O + Globoside <=> N-Acetyl-D-galactosamine + Globotriaosylceramide	C00001 + G00094 <=> C01132 + G00093	3.2.1.52				PATH: rn00603 Glycosphingolipid biosynthesis - globo series		KO: K01207 beta-N-acetylhexosaminidase [EC:3.2.1.52]
R05966	0	H2O + IV3GalNAca-Gb4Cer <=> N-Acetyl-D-galactosamine + Globoside	C00001 + G00095 <=> C01132 + G00094	3.2.1.49				PATH: rn00603 Glycosphingolipid biosynthesis - globo series		KO: K01204 alpha-N-acetylgalactosaminidase [EC:3.2.1.49]
R05967	0	CMP-N-acetylneuraminate + Galactosylgloboside <=> CMP + Monosialylgalactosylgloboside	G10616 + G00097 <=> G10621 + G00098	2.4.99.4				PATH: rn00603 Glycosphingolipid biosynthesis - globo series		KO: K00780 beta-galactoside alpha-2,3-sialyltransferase	KO: K03368 beta-galactoside alpha-2,3-sialyltransferase
R05980	0	H2O + G00171 <=> D-Glucose + G00010	C00001 + G00171 <=> C00031 + G00010	3.2.1.84				PATH: rn00510 N-Glycan biosynthesis		KO: K05546 alpha 1,3-glucosidase [EC:3.2.1.84]
R05982	0	G00011 + 4 H2O <=> G00012 + 4 D-Mannose	G00011 + 4 C00001 <=> G00012 + 4 C00159	3.2.1.113				PATH: rn00510 N-Glycan biosynthesis		KO: K01230 mannosyl-oligosaccharide alpha-1,2-mannosidase
R05990	0	2 CMP-N-acetylneuraminate + G00017 <=> 2 CMP + DS 3	2 G10616 + G00017 <=> 2 G10621 + G00018	2.4.99.1				PATH: rn00510 N-Glycan biosynthesis	CMP-N-acetylneuraminate	KO: K00778 beta-galactoside alpha-2,6-sialyltransferase
R06018	0	1,3-beta-D-Glucan(n) + Orthophosphate <=> 1,3-beta-D-Glucan(n-1) + D-Glucose 1-phosphate	G10477(n) + C00009 <=> G10477(n-1) + C00103	2.4.1.30	2.4.1.97
R06022	0	1,4-beta-D-Glucan(n) + Orthophosphate <=> 1,4-beta-D-Glucan(n-1) + D-Glucose 1-phosphate	G10481(n) + C00009 <=> G10481(n-1) + C00103	2.4.1.49					1,4-beta-D-oligo-D-glucan
R06026	0	CMP-N-acetylneuraminate + Paragloboside <=> CMP + Sialyl-3-paragloboside	G10616 + G00050 <=> G10621 + G00062	2.4.99.10				PATH: rn00601 Glycosphingolipid biosynthesis - lacto and neolacto		KO: K03792 beta-galactoside alpha-2,3-sialyltransferase
R06034	0	Neohancoside D + Orthophosphate <=> D-Fructose + D-Glucose 1-phosphate	G00370 + C00009 <=> C00095 + C00103	2.4.1.7					sucrose
R06040	0	Maltose + Orthophosphate <=> D-Glucose + beta-D-Glucose 1-phosphate	G00275 + C00009 <=> C00031 + C00663	2.4.1.8					maltose
R06042	0	Galactinol + Raffinose <=> Stachyose + myo-Inositol	G10488 + G00249 <=> G00278 + C00137	2.4.1.67					1-alpha-D-galactosyl-myo-inositol
R06044	0	Trehalose 6-phosphate + Orthophosphate <=> D-Glucose 6-phosphate + beta-D-Glucose 1-phosphate	G09795 + C00009 <=> C00092 + C00663	2.4.1.216					trehalose 6-phosphate
R06046	0	beta-D-Mannosylphosphodecaprenol + 1,6-alpha-D-Mannosyloligosaccharide <=> Decaprenol phosphate + 1,6-alpha-D-Mannosyl-1,6-alpha-D-mannosyloligosaccharide	C04150 + C04276 <=> C02970 + C04772	2.4.1.199
R06050	0	1,4-alpha-D-Glucan(n) + Orthophosphate <=> 1,4-alpha-D-Glucan(n-1) + D-Glucose 1-phosphate	G10495(n) + C00009 <=> G10495(n-1) + C00103	2.4.1.1					1,4-alpha-D-glucan
R06052	0	1,4-alpha-D-Glucan(n) + Neohancoside D <=> 1,4-alpha-D-Glucan(n+1) + D-Fructose	G10495(n) + G00370 <=> G10495(n+1) + C00095	2.4.1.4					sucrose
R06053	0	Trehalose + Orthophosphate <=> D-Glucose + beta-D-Glucose 1-phosphate	G00293 + C00009 <=> C00031 + C00663	2.4.1.64					a,a-trehalose
R06056	0	Cellobiose + Orthophosphate <=> D-Glucose 1-phosphate + D-Glucose	G00289 + C00009 <=> C00103 + C00031	2.4.1.20					cellobiose
R06057	0	Lacto-N-biose + Orthophosphate <=> alpha-D-Galactose 1-phosphate + N-Acetyl-D-glucosamine	G00284 + C00009 <=> C00446 + C00140	2.4.1.211					beta-D-galactopyranosyl-(1->3)-N-acetyl-D-hexosamine
R06058	0	Laminaribiose + Orthophosphate <=> D-Glucose + D-Glucose 1-phosphate	G00357 + C00009 <=> C00031 + C00103	2.4.1.31					3-beta-D-glucosyl-D-glucose
R06059	0	G10497(n) + Neohancoside D <=> G10497(n+1) + D-Glucose	G10497(n) + G00370 <=> G10497(n+1) + C00031	2.4.1.9					sucrose
R06066	0	1,6-alpha-D-Glucan(n) + Neohancoside D <=> 1,6-alpha-D-Glucan(n+1) + D-Fructose	G10502(n) + G00370 <=> G10502(n+1) + C00095	2.4.1.5					sucrose
R06069	0	1,4-alpha-D-Glucan + n D-Glucose <=> n Maltose	G10495 + n C00031 <=> n G00275	2.4.1.25					1,4-alpha-D-glucan
R06071	0	Galactinol + Neohancoside D <=> myo-Inositol + Raffinose	G10488 + G00370 <=> C00137 + G00249	2.4.1.82
R06074	0	beta-D-Mannosylphosphodecaprenol + 1,6-alpha-D-Mannosyloligosaccharide(n) <=> Decaprenol phosphate + 1,6-alpha-D-Mannosyloligosaccharide(n+1)	C04150 + G10509(n) <=> C02970 + G10509(n+1)	2.4.1.199
R06079	0	D-Glucose + G10499(n+1) <=> Neohancoside D + G10499(n)	C00031 + G10499(n+1) <=> G00370 + G10499(n)	2.4.1.10
R06126	0	L-Serine + NADP+ <=> 2-Aminomalonate semialdehyde + NADPH + H+	C00065 + C00006 <=> C11822 + C00005 + C00080	1.1.1.276					L-serine
R06135	0	2 Neohancoside D <=> G02515 + D-Glucose	2 G00370 <=> G02515 + C00031	2.4.1.99					sucrose
R06153	0	CMP-N-acetylneuraminate + Lc4Cer <=> CMP + 3'-isoLM1	G10616 + G00037 <=> G10621 + G00047	2.4.99.6				PATH: rn00601 Glycosphingolipid biosynthesis - lacto and neolacto		KO: K00781 N-acetyllactosaminide alpha-2,3-sialyltransferase	KO: K03494 beta-galactoside alpha-2,3-sialyltransferase
R06154	0	Methylamine + Oxygen + H2O <=> Formaldehyde + NH3 + H2O2	C00218 + C00007 + C00001 <=> C00067 + C00014 + C00027	1.4.3.21					methylamine	KO: K00276 primary-amine oxidase [EC:1.4.3.21]
R06166	0	3beta-Hydroxy-5beta-pregnane-20-one + NADP+ <=> 5beta-Pregnane-3,20-dione + NADPH + H+	C11825 + C00006 <=> C05479 + C00005 + C00080	1.1.1.277					3beta-hydroxy-5beta-steroid
R06171	0	L-Allothreonine <=> Glycine + Acetaldehyde	C05519 <=> C00037 + C00084	4.1.2.5				PATH: rn00260 Glycine, serine and threonine metabolism	L-Allothreonine acetaldehyde-lyase	KO: K01620 threonine aldolase [EC:4.1.2.5]
R06180	0	(R,R)-Tartaric acid + NAD+ <=> 2-Hydroxy-3-oxosuccinate + NADH + H+	C00898 + C00003 <=> C03459 + C00004 + C00080	1.1.1.93				PATH: rn00630 Glyoxylate and dicarboxylate metabolism		KO: K00056 tartrate dehydrogenase [EC:1.1.1.93]
R06183	0	G10497(m) + G10497(n) <=> G10497(m-1) + G10497(n+1)	G10497(m) + G10497(n) <=> G10497(m-1) + G10497(n+1)	2.4.1.100					1,2-beta-D-fructan
R06184	0	1,6-alpha-D-Glucan(m) + 1,4-alpha-D-Glucan(n) <=> 1,6-alpha-D-Glucan(m+1) + 1,4-alpha-D-Glucan(n-1)	G10502(m) + G10495(n) <=> G10502(m+1) + G10495(n-1)	2.4.1.2					1,4-alpha-D-glucan
R06185	0	Starch + Orthophosphate <=> 1,4-alpha-D-Glucan + D-Glucose 1-phosphate	G10545 + C00009 <=> G10495 + C00103	2.4.1.1
R06194	0	Lumirhodopsin <=> Metarhodopsin	C05915 <=> C05916					PATH: rn00830 Retinol metabolism
R06212	0	Neohancoside D + Protein N(pi)-phospho-L-histidine <=> Sucrose 6-phosphate + Protein histidine	G00370 + C04261 <=> G10508 + C00615	2.7.1.69
R06215	0	CMP-N-acetylneuraminate + Paragloboside <=> CMP + Sialyl-6-paragloboside	G10616 + G00050 <=> G10621 + G00061	2.4.99.-				PATH: rn00601 Glycosphingolipid biosynthesis - lacto and neolacto
R06216	0	CMP-N-acetylneuraminate + nLc6Cer <=> CMP + VI6NeuAc-nLc6Cer	G10616 + G00067 <=> G10621 + G00087	2.4.99.-				PATH: rn00601 Glycosphingolipid biosynthesis - lacto and neolacto
R06217	0	Neohancoside D <=> Palatinose	G00370 <=> G01241	5.4.99.11
R06218	0	Maltose <=> Trehalose	G00275 <=> G00293	5.4.99.16
R06219	0	Lactose + Acceptor <=> 3-Ketolactose + Reduced acceptor	G10504 + C00028 <=> G10531 + C00030	1.1.99.13					lactose
R06229	0	Trehalose + Protein N(pi)-phospho-L-histidine <=> Trehalose 6-phosphate + Protein histidine	G00293 + C04261 <=> G09795 + C00615	2.7.1.69
R06232	0	CMP-N-acetylneuraminate + V3Fuc-nLc6Cer <=> CMP + G00091	G10616 + G00089 <=> G10621 + G00091	2.4.99.-				PATH: rn00601 Glycosphingolipid biosynthesis - lacto and neolacto
R06233	0	Neohancoside D + FAD <=> 3-Ketosucrose + FADH2	G00370 + C00016 <=> G10585 + C01352	1.1.99.13
R06235	0	CDP-ribitol + G10558(n) <=> CMP + G10558(n+1)	C00789 + G10558(n) <=> G10621 + G10558(n+1)	2.7.8.14
R06236	0	Protein N(pi)-phospho-L-histidine + Maltose <=> Protein histidine + Maltose 6'-phosphate	C04261 + G00275 <=> C00615 + G10519	2.7.1.69
R06237	0	Protein N(pi)-phospho-L-histidine + Lactose <=> Protein histidine + Lactose 6-phosphate	C04261 + G10504 <=> C00615 + G10517	2.7.1.69
R06242	0	Hyaluronic acid <=> n G10588	G10505 <=> n G10588	4.2.2.1
R06243	0	1,4-alpha-D-Glucan(n+1) <=> G10589(n)	G10495(n+1) <=> G10589(n)	5.4.99.15
R06244	0	Cellobiose + Oxygen <=> G10590 + H2O2	G00289 + C00007 <=> G10590 + C00027	1.1.99.18
R06245	0	Cellobiose <=> G01630	G00289 <=> G01630	5.1.3.11
R06246	0	Cellobiose + Acceptor <=> G10590 + Reduced acceptor	G00289 + C00028 <=> G10590 + C00030	1.1.99.18
R06247	0	Cellobiose + Quinone <=> G10590 + Hydroquinone	G00289 + C15602 <=> G10590 + C15603	1.1.99.18
R06252	0	G10586 <=> 2 5-Dehydro-4-deoxy-D-glucuronate	G10586 <=> 2 C04053	4.2.2.6
R06268	0	Magnesium protoporphyrin monomethyl ester + H2O + Acceptor <=> 13(1)-Hydroxy-magnesium-protoporphyrin IX 13-monomethyl ester + Reduced acceptor	C04536 + C00001 + C00028 <=> C11829 + C00030					PATH: rn00860 Porphyrin and chlorophyll metabolism		KO: K04034 anaerobic magnesium-protoporphyrin IX monomethyl ester
R06269	0	13(1)-Hydroxy-magnesium-protoporphyrin IX 13-monomethyl ester + Acceptor <=> 13(1)-Oxo-magnesium-protoporphyrin IX 13-monomethyl ester + Reduced acceptor	C11829 + C00028 <=> C11830 + C00030					PATH: rn00860 Porphyrin and chlorophyll metabolism		KO: K04034 anaerobic magnesium-protoporphyrin IX monomethyl ester
R06270	0	13(1)-Oxo-magnesium-protoporphyrin IX 13-monomethyl ester + Acceptor <=> Divinylprotochlorophyllide + Reduced acceptor	C11830 + C00028 <=> C11831 + C00030					PATH: rn00860 Porphyrin and chlorophyll metabolism		KO: K04034 anaerobic magnesium-protoporphyrin IX monomethyl ester
R06271	0	Divinylprotochlorophyllide + 2 H+ <=> Protochlorophyllide	C11831 + 2 C00080 <=> C02880					PATH: rn00860 Porphyrin and chlorophyll metabolism		KO: K04036 divinyl protochlorophyllide a 8-vinyl-reductase
R06272	0	Divinyl chlorophyllide a + NADPH + H+ <=> Chlorophyllide + NADP+	C11832 + C00005 + C00080 <=> C02139 + C00006	1.3.1.75				PATH: rn00860 Porphyrin and chlorophyll metabolism	chlorophyllide-a
R06285	0	3-Deoxy-D-manno-octulosonyl-lipid IV(A) + CMP-3-deoxy-D-manno-octulosonate <=> Di[3-deoxy-D-manno-octulosonyl]-lipid IV(A) + CMP	G11161 + C04121 <=> G11160 + C00055					PATH: rn00540 Lipopolysaccharide biosynthesis
R06287	0	Divinyl chlorophyllide a <=> Divinylchlorophyll a	C11832 <=> C11850					PATH: rn00860 Porphyrin and chlorophyll metabolism
R06288	0	Divinylchlorophyll a <=> Chlorophyll a	C11850 <=> C05306					PATH: rn00860 Porphyrin and chlorophyll metabolism
R06289	0	2 Mycothiol + NAD+ <=> Mycothione + NADH + H+	2 G11174 + C00003 <=> G11175 + C00004 + C00080	1.8.1.15					mycothiol
R06290	0	2 Mycothiol + NADP+ <=> Mycothione + NADPH + H+	2 G11174 + C00006 <=> G11175 + C00005 + C00080	1.8.1.15					mycothiol
R06330	0	Gibberellin A15 open lactone <=> Gibberellin A44 diacid	C11860 <=> C06095					PATH: rn00904 Diterpenoid biosynthesis
R06348	0	Gibberellin A5 <=> Gibberellin A6	C11871 <=> C11856					PATH: rn00904 Diterpenoid biosynthesis
R06363	0	Penicillin + H2O <=> Penicilloic acid	C00395 + C00001 <=> C06567	3.5.2.6				PATH: rn00311 Penicillin and cephalosporin biosynthesis	Penicillin hydrolase
R06378	0	(1R,2S,4R)-Neo-dihydrocarveol <=> (1R,4R)-Dihydrocarvone	C11397 <=> C11398					PATH: rn00903 Limonene and pinene degradation
R06380	0	(1R,4R)-Dihydrocarvone <=> (1S,4R)-Iso-dihydrocarvone	C11398 <=> C11401					PATH: rn00903 Limonene and pinene degradation
R06381	0	(1R,4S)-Iso-dihydrocarvone <=> (1S,4S)-Dihydrocarvone	C11412 <=> C11415					PATH: rn00903 Limonene and pinene degradation
R06466	0	(S)-2,3-Epoxysqualene <=> Lupeol	C01054 <=> C08628
R06469	0	(S)-2,3-Epoxysqualene <=> beta-Amyrin	C01054 <=> C08616
R06471	0	(S)-2,3-Epoxysqualene <=> alpha-Amyrin	C01054 <=> C08615
R06500	0	Soyasapogenol B <=> Soyasaponin I	C08980 <=> C08983
R06502	0	(5Z,8Z,11Z,14Z,17Z)-Icosapentaenoic acid <=> (5Z,7E,9E,14Z,17Z)-Eicosapentaenoic acid	C06428 <=> C12083	5.3.3.13					(5Z,8Z,11Z,14Z,17Z)-eicosapentaenoate delta8,11-delta7,9-isomerase
R06556	0	Isoliquiritigenin <=> Liquiritigenin	C08650 <=> C09762	5.5.1.6				PATH: rn00941 Flavonoid biosynthesis	flavanone lyase (decyclizing)	KO: K01859 chalcone isomerase [EC:5.5.1.6]
R06569	0	5-Hydroxyferuloyl-CoA + NADPH + H+ <=> 5-Hydroxyconiferaldehyde + CoA + NADP+	C12203 + C00005 + C00080 <=> C12204 + C00010 + C00006	1.2.1.44				PATH: rn00940 Phenylpropanoid biosynthesis	cinnamaldehyde	KO: K09753 cinnamoyl-CoA reductase [EC:1.2.1.44]
R06570	0	5-Hydroxyconiferaldehyde + NADPH + H+ <=> 5-Hydroxyconiferyl alcohol + NADP+	C12204 + C00005 + C00080 <=> C12205 + C00006	1.1.1.195				PATH: rn00940 Phenylpropanoid biosynthesis	cinnamyl-alcohol	KO: K00083 cinnamyl-alcohol dehydrogenase [EC:1.1.1.195]
R06571	0	Caffeic aldehyde + NADPH + H+ <=> Caffeyl alcohol + NADP+	C10945 + C00005 + C00080 <=> C12206 + C00006	1.1.1.195				PATH: rn00940 Phenylpropanoid biosynthesis	cinnamyl-alcohol	KO: K00083 cinnamyl-alcohol dehydrogenase [EC:1.1.1.195]
R06579	0	4-Hydroxycinnamyl aldehyde <=> Caffeic aldehyde	C05608 <=> C10945	1.14.13.-				PATH: rn00940 Phenylpropanoid biosynthesis
R06580	0	4-Coumaryl alcohol <=> Caffeyl alcohol	C02646 <=> C12206					PATH: rn00940 Phenylpropanoid biosynthesis
R06582	0	4-Coumaroylshikimate + Oxygen + NADPH + H+ <=> 5-O-Caffeoylshikimic acid + NADP+ + H2O	C02947 + C00007 + C00005 + C00080 <=> C10434 + C00006 + C00001	1.14.13.36				PATH: rn00940 Phenylpropanoid biosynthesis	trans-5-O-(4-coumaroyl)-D-shikimate,NADPH
R06584	0	Feruloyl-CoA <=> 5-Hydroxyferuloyl-CoA	C00406 <=> C12203
R06585	0	N-Hydroxy-L-tyrosine + Oxygen + NADPH + H+ <=> (Z)-4-Hydroxyphenylacetaldehyde-oxime + CO2 + NADP+ + 2 H2O	C03004 + C00007 + C00005 + C00080 <=> C04353 + C00011 + C00006 + 2 C00001	1.14.13.41				PATH: rn00350 Tyrosine metabolism
R06621	0	cis-Cyclohexane-1,2-diol + NAD+ <=> 2-Hydroxycyclohexan-1-one + NADH	C12313 + C00003 <=> C01147 + C00004	1.1.1.174				PATH: rn00930 Caprolactam degradation
R06793	0	2-Hydroxy-2,3-dihydrogenistein <=> Genistein + H2O	C12631 <=> C06563 + C00001	4.2.1.105				PATH: rn00943 Isoflavonoid biosynthesis	2-hydroxy-2,3-dihydrogenistein hydro-lyase (genistein-forming)
R06798	0	Pelargonidin 3-O-glucoside <=> Pelargonidin 3-O-(6-caffeoyl-beta-D-glucoside) 5-O-beta-D-glucoside	C12137 <=> C12640
R06822	0	Apigenin <=> Vitexin	C01477 <=> C01460
R06823	0	Vitexin <=> Vitexin 2''-O-beta-L-rhamnoside	C01460 <=> C12628
R06825	0	Apigenin <=> Apigenin-6-C-glucoside	C01477 <=> C01714
R06837	0	alpha-D-Ribose 1-phosphate <=> D-Ribose 1,5-bisphosphate	C00620 <=> C01151					PATH: rn00030 Pentose phosphate pathway	Ribose 1-phosphokinase
R06846	0	Quinate + NADP+ <=> 3-Dehydroquinate + NADPH + H+	C00296 + C00006 <=> C00944 + C00005 + C00080	1.1.1.282				PATH: rn00400 Phenylalanine, tyrosine and tryptophan biosynthesis	L-quinate	KO: K05887 quinate/shikimate dehydrogenase [EC:1.1.1.282]
R06847	0	Shikimate + NAD+ <=> 3-Dehydroshikimate + NADH + H+	C00493 + C00003 <=> C02637 + C00004 + C00080	1.1.1.282				PATH: rn00400 Phenylalanine, tyrosine and tryptophan biosynthesis	shikimate	KO: K05887 quinate/shikimate dehydrogenase [EC:1.1.1.282]
R06861	0	D-Xylulose 5-phosphate + Thiamin diphosphate <=> alpha,beta-Dihydroxyethyl-TPP + D-Glyceraldehyde 3-phosphate	C00231 + C00068 <=> C13378 + C00118	2.2.1.1	2.2.1.3				D-xylulose-5-phosphate
R06862	0	alpha,beta-Dihydroxyethyl-TPP + Formaldehyde <=> Thiamin diphosphate + Glycerone	C13378 + C00067 <=> C00068 + C00184	2.2.1.3					alpha,beta-Dihydroxyethyl-TPP
R06863	0	Sedoheptulose 7-phosphate + Thiamin diphosphate <=> alpha,beta-Dihydroxyethyl-TPP + D-Ribose 5-phosphate	C05382 + C00068 <=> C13378 + C00117	2.2.1.1					D-Sedoheptulose-7-phosphate
R06982	0	Glutathione + Formaldehyde <=> S-(Hydroxymethyl)glutathione	C00051 + C00067 <=> C14180	4.4.1.22				PATH: rn00680 Methane metabolism	S-(hydroxymethyl)glutathione synthase
R00001	1	Polyphosphate + n H2O <=> (n+1) Oligophosphate	C00890 + n C00001 <=> (n+1) C02174	3.6.1.10					Polyphosphate polyphosphohydrolase
R00002	1	16 ATP + 16 H2O + 8 Reduced ferredoxin <=> 8 e- + 16 Orthophosphate + 16 ADP + 8 Oxidized ferredoxin	16 C00002 + 16 C00001 + 8 C00138 <=> 8 C05359 + 16 C00009 + 16 C00008 + 8 C00139	1.18.6.1					Reduced ferredoxin
R00004	1	Diphosphate + H2O <=> 2 Orthophosphate	C00013 + C00001 <=> 2 C00009	3.6.1.1					Pyrophosphate phosphohydrolase
R00005	1	Urea-1-carboxylate + H2O <=> 2 CO2 + 2 NH3	C01010 + C00001 <=> 2 C00011 + 2 C00014	3.5.1.54				PATH: rn00220 Urea cycle and metabolism of amino groups	Urea-1-carboxylate amidohydrolase	KO: K01457 allophanate hydrolase [EC:3.5.1.54]
R00006	1	2-Acetolactate + CO2 <=> 2 Pyruvate	C00900 + C00011 <=> 2 C00022	2.2.1.6				PATH: rn00770 Pantothenate and CoA biosynthesis	2-Acetolactate pyruvate-lyase (carboxylating)	KO: K01652 acetolactate synthase I/II/III large subunit	KO: K01653 acetolactate synthase I/III small subunit [EC:2.2.1.6]
R00008	1	Parapyruvate <=> 2 Pyruvate	C06033 <=> 2 C00022	4.1.3.17				PATH: rn00362 Benzoate degradation via hydroxylation	4-hydroxy-4-methyl-2-oxoglutarate pyruvate-lyase
R00010	1	alpha,alpha-Trehalose + H2O <=> 2 D-Glucose	C01083 + C00001 <=> 2 C00031	3.2.1.28				PATH: rn00500 Starch and sucrose metabolism	alpha,alpha-Trehalose glucohydrolase	KO: K01194 alpha,alpha-trehalase [EC:3.2.1.28]
R00013	1	2 Glyoxylate <=> 2-Hydroxy-3-oxopropanoate + CO2	2 C00048 <=> C01146 + C00011	4.1.1.47				PATH: rn00630 Glyoxylate and dicarboxylate metabolism	Glyoxylate carboxy-lyase (dimerizing)	KO: K01608 tartronate-semialdehyde synthase [EC:4.1.1.47]
R00014	1	Pyruvate + Thiamin diphosphate <=> 2-(alpha-Hydroxyethyl)thiamine diphosphate + CO2	C00022 + C00068 <=> C05125 + C00011	1.2.4.1	2.2.1.6	4.1.1.1		PATH: rn00010 Glycolysis / Gluconeogenesis	pyruvate	KO: K00161 pyruvate dehydrogenase E1 component subunit alpha	KO: K00162 pyruvate dehydrogenase E1 component subunit beta	KO: K00163 pyruvate dehydrogenase E1 component [EC:1.2.4.1]	KO: K01568 pyruvate decarboxylase [EC:4.1.1.1]	KO: K01652 acetolactate synthase I/II/III large subunit	KO: K01653 acetolactate synthase I/III small subunit [EC:2.2.1.6]
R00018	1	2 Putrescine <=> Homospermidine + NH3	2 C00134 <=> C06366 + C00014	2.5.1.44				PATH: rn00960 Alkaloid biosynthesis II	Putrescine	KO: K00808 homospermidine synthase [EC:2.5.1.44]
R00019	1	2 Reduced ferredoxin + 2 H+ <=> Hydrogen + 2 Oxidized ferredoxin	2 C00138 + 2 C00080 <=> C00282 + 2 C00139	1.12.7.2				PATH: rn00630 Glyoxylate and dicarboxylate metabolism	Reduced ferredoxin	KO: K00532 ferredoxin hydrogenase [EC:1.12.7.2]	KO: K00533 ferredoxin hydrogenase large subunit [EC:1.12.7.2]	KO: K00534 ferredoxin hydrogenase small subunit [EC:1.12.7.2]	KO: K06441 ferredoxin hydrogenase gamma subunit [EC:1.12.7.2]
R00021	1	2 L-Glutamate + 2 Oxidized ferredoxin <=> L-Glutamine + 2-Oxoglutarate + 2 Reduced ferredoxin	2 C00025 + 2 C00139 <=> C00064 + C00026 + 2 C00138	1.4.7.1				PATH: rn00910 Nitrogen metabolism	L-Glutamate	KO: K00284 glutamate synthase (ferredoxin) [EC:1.4.7.1]
R00022	1	Chitobiose + H2O <=> 2 N-Acetyl-D-glucosamine	C01674 + C00001 <=> 2 C00140	3.2.1.52				PATH: rn00530 Aminosugars metabolism		KO: K01207 beta-N-acetylhexosaminidase [EC:3.2.1.52]
R00024	1	D-Ribulose 1,5-bisphosphate + CO2 + H2O <=> 2 3-Phospho-D-glycerate	C01182 + C00011 + C00001 <=> 2 C00197	4.1.1.39				PATH: rn00710 Carbon fixation in photosynthetic organisms	D-Ribulose 1,5-bisphosphate carboxy-lyase (dimerizing)	KO: K01601 ribulose-bisphosphate carboxylase large chain	KO: K01602 ribulose-bisphosphate carboxylase small chain
R00025	1	Oxygen + 2 2-Nitropropane <=> 2 Acetone + 2 Nitrite	C00007 + 2 C02116 <=> 2 C00207 + 2 C00088	1.13.11.32				PATH: rn00910 Nitrogen metabolism	2-Nitropropane	KO: K00459 2-nitropropane dioxygenase [EC:1.13.11.32]
R00026	1	Cellobiose + H2O <=> 2 beta-D-Glucose	C00185 + C00001 <=> 2 C00221	3.2.1.21				PATH: rn00500 Starch and sucrose metabolism	beta-D-Glucoside glucohydrolase	KO: K01188 beta-glucosidase [EC:3.2.1.21]	KO: K05349 beta-glucosidase [EC:3.2.1.21]	KO: K05350 beta-glucosidase [EC:3.2.1.21]
R00028	1	Maltose + H2O <=> 2 alpha-D-Glucose	C00208 + C00001 <=> 2 C00267	3.2.1.20				PATH: rn00500 Starch and sucrose metabolism	alpha-D-Glucoside glucohydrolase	KO: K01187 alpha-glucosidase [EC:3.2.1.20]	KO: K12047 maltase-glucoamylase [EC:3.2.1.20 3.2.1.3]
R00031	1	Oxygen + 2 L-Tyrosine <=> 2 3,4-Dihydroxy-L-phenylalanine	C00007 + 2 C00082 <=> 2 C00355	1.10.3.1				PATH: rn00350 Tyrosine metabolism	1,2-Benzenediol	KO: K00422 polyphenol oxidase [EC:1.10.3.1]
R00032	1	beta-Carotene + Oxygen <=> 2 Retinal	C02094 + C00007 <=> 2 C00376	1.14.99.36				PATH: rn00830 Retinol metabolism	beta-Carotene	KO: K00515 beta-carotene 15,15'-monooxygenase [EC:1.14.99.36]
R00033	1	Thiamin + Oxygen <=> H2O2 + Thiamine aldehyde	C00378 + C00007 <=> C00027 + C05856	1.1.3.23				PATH: rn00730 Thiamine metabolism	Thiamin
R00036	1	2 5-Aminolevulinate <=> Porphobilinogen + 2 H2O	2 C00430 <=> C00931 + 2 C00001	4.2.1.24				PATH: rn00860 Porphyrin and chlorophyll metabolism	5-Aminolevulinate hydro-lyase(adding 5-aminolevulinate and	KO: K01698 porphobilinogen synthase [EC:4.2.1.24]
R00039	1	2 Raffinose <=> Lychnose + Sucrose	2 C00492 <=> C08242 + C00089	2.4.1.166					raffinose
R00041	1	2 Long-chain alcohol + Oxygen <=> 2 Long-chain aldehyde + 2 H2O	2 C00339 + C00007 <=> 2 C00609 + 2 C00001	1.1.3.20					Long-chain-alcohol
R00042	1	2 3-(4-Hydroxyphenyl)pyruvate + Oxygen <=> 2 4-Hydroxyphenylacetate + 2 CO2	2 C01179 + C00007 <=> 2 C00642 + 2 C00011	1.2.3.13				PATH: rn00350 Tyrosine metabolism	4-hydroxyphenylpyruvate
R00043	1	1,2-Bis(4-hydroxy-3-methoxyphenyl)ethylene + Oxygen <=> 2 4-Hydroxy-3-methoxy-benzaldehyde	C04547 + C00007 <=> 2 C00755	1.13.11.43					1,2-Bis(4-hydroxy-3-methoxyphenyl)ethylene
R00044	1	2 Columbamine + Oxygen <=> 2 Berberine + 2 H2O	2 C01795 + C00007 <=> 2 C00757 + 2 C00001	1.21.3.2				PATH: rn00950 Alkaloid biosynthesis I	Columbamine
R00045	1	Oxygen + 2 3,4-Dihydroxy-L-phenylalanine <=> 2 Dopaquinone + 2 H2O	C00007 + 2 C00355 <=> 2 C00822 + 2 C00001	1.10.3.1				PATH: rn00350 Tyrosine metabolism	1,2-Benzenediol	KO: K00422 polyphenol oxidase [EC:1.10.3.1]
R00047	1	Oxygen + 2 6-Hydroxynicotinate <=> 2 2,5-Dihydroxypyridine + 2 CO2	C00007 + 2 C01020 <=> 2 C01059 + 2 C00011	1.14.99.-				PATH: rn00760 Nicotinate and nicotinamide metabolism	6-Hydroxynicotinate, hydrogen-donor	KO: K00516
R00053	1	Digallate + H2O <=> 2 Gallate	C01572 + C00001 <=> 2 C01424	3.1.1.20					Tannin acylhydrolase
R00054	1	Orsellinate depside + H2O <=> 2 Orsellinate	C02868 + C00001 <=> 2 C01839	3.1.1.40					Orsellinate-depside hydrolase
R00055	1	2 Inosine + Oxygen <=> 2 5'-Oxoinosine + 2 H2O	2 C00294 + C00007 <=> 2 C01993 + 2 C00001	1.1.3.28					Nucleoside
R00056	1	Dinucleotide + H2O <=> 2 Mononucleotide	C01910 + C00001 <=> 2 C02171	3.6.1.9					Dinucleotide nucleotidohydrolase
R00057	1	Oxygen + 4 R'C(R)SH <=> 2 R'C(R)S-S(R)CR' + 2 H2O	C00007 + 4 C01525 <=> 2 C02318 + 2 C00001	1.8.3.2					Thiol
R00058	1	Oxygen + 2 Catechol <=> 2 o-Benzoquinone + 2 H2O	C00007 + 2 C00090 <=> 2 C02351 + 2 C00001	1.10.3.1	1.14.18.1				1,2-Benzenediol
R00059	1	N-(6-Aminohexanoyl)-6-aminohexanoate + H2O <=> 2 6-Aminohexanoate	C01255 + C00001 <=> 2 C02378	3.5.1.46					N-(6-Aminohexanoyl)-6-aminohexanoate amidohydrolase
R00060	1	Oxygen + 2 Sulochrin <=> 2 (+)-Bisdechlorogeodin + 2 H2O	C00007 + 2 C00495 <=> 2 C03036 + 2 C00001	1.21.3.4					Sulochrin
R00061	1	Oxygen + 2 Sulochrin <=> 2 (-)-Bisdechlorogeodin + 2 H2O	C00007 + 2 C00495 <=> 2 C03040 + 2 C00001	1.21.3.5					Sulochrin
R00063	1	2 1-O-Sinapoyl-beta-D-glucose <=> 1,2-Bis-O-sinapoyl-beta-D-glucoside + D-Glucose	2 C01175 <=> C04275 + C00031	2.3.1.103					1-O-(4-Hydroxy-3,5-dimethoxycinnamoyl)-beta-D-glucoside
R00066	1	2 6,7-Dimethyl-8-(1-D-ribityl)lumazine <=> Riboflavin + 5-Amino-6-(1-D-ribitylamino)uracil	2 C04332 <=> C00255 + C04732	2.5.1.9				PATH: rn00740 Riboflavin metabolism	6,7-Dimethyl-8-(1-D-ribityl)lumazine	KO: K00793 riboflavin synthase alpha chain [EC:2.5.1.9]
R00068	1	Oxygen + 2 Ascorbate <=> 2 Dehydroascorbate + 2 H2O	C00007 + 2 C00072 <=> 2 C05422 + 2 C00001	1.10.3.3				PATH: rn00053 Ascorbate and aldarate metabolism	L-ascorbate	KO: K00423 L-ascorbate oxidase [EC:1.10.3.3]
R00069	1	2 Hydantoin-5-propionate <=> Oxygen + 2 4-Imidazolone-5-propanoate	2 C05565 <=> C00007 + 2 C03680	1.14.13.-				PATH: rn00340 Histidine metabolism		KO: K00492
R00070	1	2 D-Urobilinogen + Oxygen <=> 2 D-Urobilin + 2 H2O	2 C05791 + C00007 <=> 2 C05795 + 2 C00001					PATH: rn00860 Porphyrin and chlorophyll metabolism
R00071	1	2 5-Hydroxy-2-polyprenylphenol <=> Oxygen + 2 2-Polyprenylphenol	2 C05808 <=> C00007 + 2 C05807					PATH: rn00130 Ubiquinone and menaquinone biosynthesis
R00072	1	Thiamine aldehyde + Oxygen + H2O <=> H2O2 + Thiamin acetic acid	C05856 + C00007 + C00001 <=> C00027 + C02892	1.1.3.23				PATH: rn00730 Thiamine metabolism	Thiamin
R00073	1	Prostaglandin H2 + Acceptor + H2O <=> Prostaglandin G2 + Reduced acceptor	C00427 + C00028 + C00001 <=> C05956 + C00030	1.14.99.1				PATH: rn00590 Arachidonic acid metabolism	reduced acceptor	KO: K00509 prostaglandin-endoperoxide synthase 1 [EC:1.14.99.1]	KO: K11987 prostaglandin-endoperoxide synthase 2 [EC:1.14.99.1]
R00074	1	3 Oxygen + 4 2-Aminophenol <=> 6 H2O + 2 Isophenoxazine	3 C00007 + 4 C01987 <=> 6 C00001 + 2 C02161	1.10.3.4				PATH: rn00380 Tryptophan metabolism	2-Aminophenol
R00075	1	3 S-Adenosyl-L-methionine <=> 3 5'-Methylthioadenosine + Nicotianamine	3 C00019 <=> 3 C00170 + C05324	2.5.1.43					S-adenosyl-L-methionine
R00076	1	2 ATP + Phosphorylase b <=> 2 ADP + Phosphorylase a	2 C00002 + C02308 <=> 2 C00008 + C02307	2.7.11.19					ATP
R00077	1	Phosphorylase a + 4 H2O <=> 2 Phosphorylase b + 4 Orthophosphate	C02307 + 4 C00001 <=> 2 C02308 + 4 C00009	3.1.3.17					[Phosphorylase a] phosphohydrolase
R00078	1	Oxygen + 4 Fe2+ + 4 H+ <=> 4 Fe3+ + 2 H2O	C00007 + 4 C14818 + 4 C00080 <=> 4 C14819 + 2 C00001	1.16.3.1				PATH: rn00860 Porphyrin and chlorophyll metabolism	Fe(II)	KO: K00522 ferroxidase [EC:1.16.3.1]
R00080	1	4 Catechol + 3 Oxygen <=> 6 H2O + 2 Dibenzo[1,4]dioxin-2,3-dione	4 C00090 + 3 C00007 <=> 6 C00001 + 2 C03861	1.1.3.14					Catechol
R00081	1	Oxygen + 4 Ferrocytochrome c + 4 H+ <=> 4 Ferricytochrome c + 2 H2O	C00007 + 4 C00126 + 4 C00080 <=> 4 C00125 + 2 C00001	1.9.3.1					Ferrocytochrome-c
R00082	1	Oxygen + 4 Ferrocytochrome c2 <=> 4 Ferricytochrome c2 + 2 H2O	C00007 + 4 C01000 <=> 4 C00997 + 2 C00001	1.7.2.1					Ferrocytochrome c2
R00083	1	Oxygen + 4 Benzenediol <=> 4 Semiquinone + 2 H2O	C00007 + 4 C01785 <=> 4 C05309 + 2 C00001	1.10.3.2					Benzenediol
R00084	1	4 Porphobilinogen + H2O <=> Hydroxymethylbilane + 4 NH3	4 C00931 + C00001 <=> C01024 + 4 C00014	2.5.1.61				PATH: rn00860 Porphyrin and chlorophyll metabolism	Porphobilinogen ammonia-lyase (polymerizing)	KO: K01749 hydroxymethylbilane synthase [EC:2.5.1.61]
R00085	1	ATP + 2 H2O <=> AMP + 2 Orthophosphate	C00002 + 2 C00001 <=> C00020 + 2 C00009	3.6.1.5					ATP diphosphohydrolase
R00086	1	ATP + H2O <=> ADP + Orthophosphate	C00002 + C00001 <=> C00008 + C00009	3.6.1.3	3.6.1.5	3.6.1.8	3.6.1.15	PATH: rn00230 Purine metabolism	ATP phosphohydrolase (protein-secreting)	KO: K01509 adenosinetriphosphatase [EC:3.6.1.3]	KO: K01510 apyrase [EC:3.6.1.5]	KO: K01516 nucleoside-triphosphatase [EC:3.6.1.15]	KO: K01553 myosin ATPase [EC:3.6.4.1]	KO: K04765 ATP diphosphatase [EC:3.6.1.8]
R00087	1	ATP + H2O <=> AMP + Diphosphate	C00002 + C00001 <=> C00020 + C00013	3.6.1.8				PATH: rn00230 Purine metabolism	ATP pyrophosphohydrolase	KO: K04765 ATP diphosphatase [EC:3.6.1.8]
R00088	1	ATP + H2O <=> ITP + NH3	C00002 + C00001 <=> C00081 + C00014	3.5.4.18					ATP aminohydrolase
R00089	1	ATP <=> 3',5'-Cyclic AMP + Diphosphate	C00002 <=> C00575 + C00013	4.6.1.1				PATH: rn00230 Purine metabolism	ATP pyrophosphate-lyase (cyclizing)	KO: K01768 adenylate cyclase [EC:4.6.1.1]	KO: K05851 adenylate cyclase, class 1 [EC:4.6.1.1]	KO: K05873 adenylate cyclase, class 2 [EC:4.6.1.1]	KO: K08041 adenylate cyclase 1 [EC:4.6.1.1]	KO: K08042 adenylate cyclase 2 [EC:4.6.1.1]	KO: K08043 adenylate cyclase 3 [EC:4.6.1.1]	KO: K08044 adenylate cyclase 4 [EC:4.6.1.1]	KO: K08045 adenylate cyclase 5 [EC:4.6.1.1]	KO: K08046 adenylate cyclase 6 [EC:4.6.1.1]
R00090	1	H2O2 + NADH + H+ <=> NAD+ + 2 H2O	C00027 + C00004 + C00080 <=> C00003 + 2 C00001	1.11.1.1					NADH
R00093	1	2 L-Glutamate + NAD+ <=> L-Glutamine + 2-Oxoglutarate + NADH + H+	2 C00025 + C00003 <=> C00064 + C00026 + C00004 + C00080	1.4.1.14				PATH: rn00251 Glutamate metabolism	L-glutamate	KO: K00264 glutamate synthase (NADPH/NADH) [EC:1.4.1.13 1.4.1.14]	KO: K00265 glutamate synthase (NADPH/NADH) large chain [EC:1.4.1.13	KO: K00266 glutamate synthase (NADPH/NADH) small chain [EC:1.4.1.13
R00097	1	NAD+ + 2 Cob(II)alamin + 2 H2O <=> NADH + 2 Aquacob(III)alamin + H+	C00003 + 2 C00541 + 2 C00001 <=> C00004 + 2 C00992 + C00080	1.16.1.3				PATH: rn00860 Porphyrin and chlorophyll metabolism	NADH	KO: K05368 aquacobalamin reductase [EC:1.16.1.3]
R00099	1	NAD+ + 2 Cob(I)alamin <=> NADH + H+ + 2 Cob(II)alamin	C00003 + 2 C00853 <=> C00004 + C00080 + 2 C00541	1.16.1.4				PATH: rn00860 Porphyrin and chlorophyll metabolism	NADH
R00100	1	NADH + 2 Ferricytochrome b5 + H+ <=> NAD+ + 2 Ferrocytochrome b5	C00004 + 2 C00996 + C00080 <=> C00003 + 2 C00999	1.6.2.2				PATH: rn00530 Aminosugars metabolism	NADH	KO: K00326 cytochrome-b5 reductase [EC:1.6.2.2]
R00102	1	NAD+ + H2O <=> Nicotinamide + ADP-ribose	C00003 + C00001 <=> C00153 + C00301	3.2.2.5	3.2.2.6			PATH: rn00760 Nicotinate and nicotinamide metabolism	NAD+ glycohydrolase	KO: K01242 NAD+ nucleosidase [EC:3.2.2.5]
R00103	1	NAD+ + H2O <=> AMP + Nicotinamide D-ribonucleotide	C00003 + C00001 <=> C00020 + C00455	3.6.1.9	3.6.1.22			PATH: rn00760 Nicotinate and nicotinamide metabolism	NAD+ phosphohydrolase	KO: K01513 nucleotide pyrophosphatase [EC:3.6.1.9]	KO: K03426 NAD+ diphosphatase [EC:3.6.1.22]
R00104	1	ATP + NAD+ <=> ADP + NADP+	C00002 + C00003 <=> C00008 + C00006	2.7.1.23				PATH: rn00760 Nicotinate and nicotinamide metabolism	ATP	KO: K00858 NAD+ kinase [EC:2.7.1.23]
R00105	1	ATP + NADH <=> ADP + NADPH	C00002 + C00004 <=> C00008 + C00005	2.7.1.86					ATP
R00107	1	NADPH + 2 Aquacob(III)alamin + H+ <=> NADP+ + 2 Cob(II)alamin + 2 H2O	C00005 + 2 C00992 + C00080 <=> C00006 + 2 C00541 + 2 C00001	1.16.1.5				PATH: rn00860 Porphyrin and chlorophyll metabolism	NADPH
R00111	1	NADPH + 2 N-(omega)-Hydroxyarginine + 2 Oxygen + H+ <=> NADP+ + 2 Nitric oxide + 2 L-Citrulline + 2 H2O	C00005 + 2 C05933 + 2 C00007 + C00080 <=> C00006 + 2 C00533 + 2 C00327 + 2 C00001	1.14.13.39				PATH: rn00330 Arginine and proline metabolism	N-(omega)-Hydroxyarginine,NADPH	KO: K00491 nitric-oxide synthase [EC:1.14.13.39]
R00114	1	2 L-Glutamate + NADP+ <=> L-Glutamine + 2-Oxoglutarate + NADPH + H+	2 C00025 + C00006 <=> C00064 + C00026 + C00005 + C00080	1.4.1.13				PATH: rn00251 Glutamate metabolism	L-Glutamate	KO: K00264 glutamate synthase (NADPH/NADH) [EC:1.4.1.13 1.4.1.14]	KO: K00265 glutamate synthase (NADPH/NADH) large chain [EC:1.4.1.13	KO: K00266 glutamate synthase (NADPH/NADH) small chain [EC:1.4.1.13
R00118	1	NADP+ + H2O <=> Orthophosphate + NAD+	C00006 + C00001 <=> C00009 + C00003	3.1.3.-				PATH: rn00760 Nicotinate and nicotinamide metabolism		KO: K01112
R00119	1	NADP+ + H2O <=> Nicotinamide + ADPribose 2'-phosphate	C00006 + C00001 <=> C00153 + C03246	3.2.2.5	3.2.2.6			PATH: rn00760 Nicotinate and nicotinamide metabolism	NADP+ glycohydrolase	KO: K01242 NAD+ nucleosidase [EC:3.2.2.5]
R00120	1	Oxygen + 2 Glutathione <=> Glutathione disulfide + H2O2	C00007 + 2 C00051 <=> C00127 + C00027	1.8.3.3				PATH: rn00480 Glutathione metabolism	glutathione
R00122	1	ADP + H2O <=> AMP + Orthophosphate	C00008 + C00001 <=> C00020 + C00009	3.6.1.5				PATH: rn00230 Purine metabolism	ADP phosphohydrolase	KO: K01510 apyrase [EC:3.6.1.5]
R00123	1	ADP + H2O <=> IDP + NH3	C00008 + C00001 <=> C00104 + C00014	3.5.4.7					ADP aminohydrolase
R00125	1	P1,P4-Bis(5'-adenosyl) tetraphosphate + H2O <=> 2 ADP	C01260 + C00001 <=> 2 C00008	3.6.1.41				PATH: rn00230 Purine metabolism	P1,P4-Bis(5'-nucleosyl)-tetraphosphate nucleotidebisphosphohydrolase	KO: K01525 bis(5'-nucleosyl)-tetraphosphatase (symmetrical)
R00126	1	ADP + ATP <=> Orthophosphate + P1,P4-Bis(5'-adenosyl) tetraphosphate	C00008 + C00002 <=> C00009 + C01260	2.7.7.53				PATH: rn00230 Purine metabolism	ADP	KO: K00988 ATP adenylyltransferase [EC:2.7.7.53]
R00127	1	ATP + AMP <=> 2 ADP	C00002 + C00020 <=> 2 C00008	2.7.4.3				PATH: rn00230 Purine metabolism	ATP	KO: K00939 adenylate kinase [EC:2.7.4.3]
R00128	1	Adenosine tetraphosphate + H2O <=> ATP + Orthophosphate	C03483 + C00001 <=> C00002 + C00009	3.6.1.14				PATH: rn00230 Purine metabolism	Adenosine-tetraphosphate phosphohydrolase
R00129	1	ATP + (6S)-6-beta-Hydroxy-1,4,5,6-tetrahydronicotinamide-adenine dinucleotide <=> ADP + Orthophosphate + NADH	C00002 + C04856 <=> C00008 + C00009 + C00004	4.2.1.93					(6S)-beta-6-Hydroxy-1,4,5,6-tetrahydronicotinamide-adenine-
R00130	1	ATP + Dephospho-CoA <=> ADP + CoA	C00002 + C00882 <=> C00008 + C00010	2.7.1.24				PATH: rn00770 Pantothenate and CoA biosynthesis	ATP	KO: K00859 dephospho-CoA kinase [EC:2.7.1.24]
R00131	1	Urea + H2O <=> CO2 + 2 NH3	C00086 + C00001 <=> C00011 + 2 C00014	3.5.1.5				PATH: rn00220 Urea cycle and metabolism of amino groups	Urea amidohydrolase	KO: K01427 urease [EC:3.5.1.5]	KO: K01428 urease alpha subunit [EC:3.5.1.5]	KO: K01429 urease beta subunit [EC:3.5.1.5]	KO: K01430 urease gamma subunit [EC:3.5.1.5]
R00134	1	Formate + NADP+ <=> CO2 + NADPH	C00058 + C00006 <=> C00011 + C00005	1.2.1.43				PATH: rn00680 Methane metabolism	Formate	KO: K05299 formate dehydrogenase (NADP+) [EC:1.2.1.43]
R00135	1	Peptide + H2O <=> L-Proline + Peptide	C00012 + C00001 <=> C00148 + C00012	3.4.11.5				PATH: rn00330 Arginine and proline metabolism		KO: K01259 proline iminopeptidase [EC:3.4.11.5]
R00136	1	ATP + Diphosphate <=> ADP + Triphosphate	C00002 + C00013 <=> C00008 + C00536	2.7.4.1					ATP
R00137	1	ATP + Nicotinamide D-ribonucleotide <=> Diphosphate + NAD+	C00002 + C00455 <=> C00013 + C00003	2.7.7.1	2.7.7.18			PATH: rn00760 Nicotinate and nicotinamide metabolism	ATP	KO: K00952 nicotinamide-nucleotide adenylyltransferase [EC:2.7.7.1]	KO: K00969 nicotinate-nucleotide adenylyltransferase [EC:2.7.7.18]
R00138	1	Triphosphate + H2O <=> Diphosphate + Orthophosphate	C00536 + C00001 <=> C00013 + C00009	3.6.1.25					Triphosphate phosphohydrolase
R00139	1	2'-Deoxy-5-hydroxymethylcytidine-5'-diphosphate + ATP <=> 2'-Deoxy-5-hydroxymethylcytidine-5'-triphosphate + ADP	C11038 + C00002 <=> C11039 + C00008					PATH: rn00240 Pyrimidine metabolism
R00140	1	2'-Deoxy-5-hydroxymethylcytidine-5'-diphosphate + ADP <=> 5-Hydroxymethyldeoxycytidylate + ATP	C11038 + C00008 <=> C03997 + C00002					PATH: rn00240 Pyrimidine metabolism
R00141	1	ATP + NH3 <=> ADP + Phosphoramidate	C00002 + C00014 <=> C00008 + C02306	2.7.3.8					ATP
R00143	1	NH3 + NAD+ + H2O <=> Hydroxylamine + NADH + H+	C00014 + C00003 + C00001 <=> C00192 + C00004 + C00080	1.7.1.10	1.7.99.1			PATH: rn00910 Nitrogen metabolism	Ammonia	KO: K05601 hydroxylamine reductase [EC:1.7.99.1]
R00144	1	Nitrogenous compounds + Oxygen + NADH <=> Fatty acid + NH3 + NAD+	C06061 + C00007 + C00004 <=> C00162 + C00014 + C00003	1.14.13.35					Nitrogenous compounds,NADH
R00147	1	Nitrogenous compounds + Oxygen + NADPH <=> Fatty acid + NH3 + NADP+	C06061 + C00007 + C00005 <=> C00162 + C00014 + C00006	1.14.13.35					Nitrogenous compounds,NADPH
R00148	1	NH3 + Oxygen + 2 H+ <=> Hydroxylamine + H2O	C00014 + C00007 + 2 C00080 <=> C00192 + C00001	1.13.12.-				PATH: rn00910 Nitrogen metabolism		KO: K10944 ammonia monooxygenase subunit A [EC:1.13.12.-]	KO: K10945 ammonia monooxygenase subunit B [EC:1.13.12.-]	KO: K10946 ammonia monooxygenase subunit C [EC:1.13.12.-]
R00149	1	2 ATP + NH3 + CO2 + H2O <=> 2 ADP + Orthophosphate + Carbamoyl phosphate	2 C00002 + C00014 + C00011 + C00001 <=> 2 C00008 + C00009 + C00169	6.3.4.16				PATH: rn00220 Urea cycle and metabolism of amino groups	Carbon-dioxide	KO: K01948 carbamoyl-phosphate synthase (ammonia) [EC:6.3.4.16]
R00150	1	ATP + NH3 + CO2 <=> ADP + Carbamoyl phosphate	C00002 + C00014 + C00011 <=> C00008 + C00169	2.7.2.2				PATH: rn00230 Purine metabolism	ATP	KO: K00926 carbamate kinase [EC:2.7.2.2]
R00152	1	NH3 + CO2 <=> Cyanide	C00014 + C00011 <=> C00177					PATH: rn00460 Cyanoamino acid metabolism
R00155	1	UDP + H2O <=> UMP + Orthophosphate	C00015 + C00001 <=> C00105 + C00009	3.6.1.5	3.6.1.6			PATH: rn00240 Pyrimidine metabolism	UDP phosphohydrolase	KO: K01510 apyrase [EC:3.6.1.5]	KO: K01511 nucleoside-diphosphatase [EC:3.6.1.6]
R00157	1	UTP + AMP <=> UDP + ADP	C00075 + C00020 <=> C00015 + C00008	2.7.4.10				PATH: rn00240 Pyrimidine metabolism	Uridine triphosphate	KO: K00944 nucleoside-triphosphate--adenylate kinase [EC:2.7.4.10]
R00158	1	ATP + UMP <=> ADP + UDP	C00002 + C00105 <=> C00008 + C00015	2.7.4.4	2.7.4.14	2.7.4.22		PATH: rn00240 Pyrimidine metabolism	ATP	KO: K00945 cytidylate kinase [EC:2.7.4.14]	KO: K09903 uridylate kinase [EC:2.7.4.22]
R00159	1	UTP + H2O <=> UDP + Orthophosphate	C00075 + C00001 <=> C00015 + C00009	3.6.1.5	3.6.1.39			PATH: rn00240 Pyrimidine metabolism	UTP phosphohydrolase	KO: K01510 apyrase [EC:3.6.1.5]
R00160	1	FAD + H2O <=> AMP + FMN	C00016 + C00001 <=> C00020 + C00061	3.6.1.9	3.6.1.18			PATH: rn00740 Riboflavin metabolism	FAD nucleotidohydrolase	KO: K01513 nucleotide pyrophosphatase [EC:3.6.1.9]
R00161	1	ATP + FMN <=> Diphosphate + FAD	C00002 + C00061 <=> C00013 + C00016	2.7.7.2				PATH: rn00740 Riboflavin metabolism	ATP	KO: K00953 FAD synthetase [EC:2.7.7.2]	KO: K11753 riboflavin kinase / FMN adenylyltransferase [EC:2.7.1.26
R00162	1	ATP + Protein <=> ADP + Phosphoprotein	C00002 + C00017 <=> C00008 + C00562	2.7.11.1	2.7.11.8	2.7.11.9	2.7.11.10		ATP
R00164	1	Phosphoprotein + H2O <=> Protein + Orthophosphate	C00562 + C00001 <=> C00017 + C00009	3.1.3.16					Phosphoprotein phosphohydrolase
R00165	1	Protein <=> L-Alanyl-tRNA	C00017 <=> C00886					PATH: rn00252 Alanine and aspartate metabolism
R00166	1	Protein <=> L-Leucyl-tRNA	C00017 <=> C02047					PATH: rn00290 Valine, leucine and isoleucine biosynthesis
R00168	1	Protein <=> L-Valyl-tRNA(Val)	C00017 <=> C02554					PATH: rn00290 Valine, leucine and isoleucine biosynthesis
R00169	1	Protein <=> L-Glutamyl-tRNA(Glu)	C00017 <=> C02987					PATH: rn00251 Glutamate metabolism
R00170	1	Protein <=> L-Isoleucyl-tRNA(Ile)	C00017 <=> C03127					PATH: rn00290 Valine, leucine and isoleucine biosynthesis
R00171	1	L-Selenocysteinyl-tRNA(Sec) <=> Protein L-selenocysteine	C06482 <=> C16824					PATH: rn00450 Selenoamino acid metabolism
R00172	1	Protein <=> Selenomethionyl-tRNA(Met)	C00017 <=> C05336					PATH: rn00450 Selenoamino acid metabolism
R00173	1	Pyridoxal phosphate + H2O <=> Pyridoxal + Orthophosphate	C00018 + C00001 <=> C00250 + C00009	3.1.3.74				PATH: rn00750 Vitamin B6 metabolism	pyridoxal-5'-phosphate phosphohydrolase	KO: K07758 pyridoxal phosphatase [EC:3.1.3.74]
R00174	1	ATP + Pyridoxal <=> ADP + Pyridoxal phosphate	C00002 + C00250 <=> C00008 + C00018	2.7.1.35				PATH: rn00750 Vitamin B6 metabolism	ATP	KO: K00868 pyridoxine kinase [EC:2.7.1.35]
R00175	1	S-Adenosyl-L-methionine + H2O <=> 5'-Methylthioadenosine + L-Homoserine	C00019 + C00001 <=> C00170 + C00263	3.3.1.2					S-Adenosyl-L-methionine hydrolase
R00177	1	Orthophosphate + Diphosphate + S-Adenosyl-L-methionine <=> ATP + L-Methionine + H2O	C00009 + C00013 + C00019 <=> C00002 + C00073 + C00001	2.5.1.6				PATH: rn00271 Methionine metabolism	ATP	KO: K00789 S-adenosylmethionine synthetase [EC:2.5.1.6]
R00178	1	S-Adenosyl-L-methionine <=> S-Adenosylmethioninamine + CO2	C00019 <=> C01137 + C00011	4.1.1.50				PATH: rn00220 Urea cycle and metabolism of amino groups	S-Adenosyl-L-methionine carboxy-lyase	KO: K01611 S-adenosylmethionine decarboxylase [EC:4.1.1.50]
R00179	1	S-Adenosyl-L-methionine <=> 1-Aminocyclopropane-1-carboxylate + 5'-Methylthioadenosine	C00019 <=> C01234 + C00170	4.4.1.14				PATH: rn00271 Methionine metabolism	S-Adenosyl-L-methionine methylthioadenosine-lyase	KO: K01762 1-aminocyclopropane-1-carboxylate synthase [EC:4.4.1.14]
R00180	1	S-Adenosyl-L-methionine <=> 5'-Methylthioadenosine + 2-Aminobutan-4-olide	C00019 <=> C00170 + C02926	2.5.1.4					S-Adenosyl-L-methionine alkyltransferase (cyclizing)
R00181	1	AMP + H2O <=> IMP + NH3	C00020 + C00001 <=> C00130 + C00014	3.5.4.6	3.5.4.17			PATH: rn00230 Purine metabolism	AMP aminohydrolase	KO: K01490 AMP deaminase [EC:3.5.4.6]
R00182	1	AMP + H2O <=> Adenine + D-Ribose 5-phosphate	C00020 + C00001 <=> C00147 + C00117	3.2.2.4				PATH: rn00230 Purine metabolism	AMP phosphoribohydrolase	KO: K01241 AMP nucleosidase [EC:3.2.2.4]
R00183	1	AMP + H2O <=> Adenosine + Orthophosphate	C00020 + C00001 <=> C00212 + C00009	3.1.3.5				PATH: rn00230 Purine metabolism	Adenosine 5'-monophosphate phosphohydrolase	KO: K01081 5'-nucleotidase [EC:3.1.3.5]	KO: K03787 5'-nucleotidase [EC:3.1.3.5]	KO: K08722 5'-nucleotidase [EC:3.1.3.5]	KO: K08723 5'-nucleotidase [EC:3.1.3.5]	KO: K11751 5'-nucleotidase / UDP-sugar diphosphatase [EC:3.1.3.5
R00184	1	P1,P4-Bis(5'-adenosyl) tetraphosphate + H2O <=> ATP + AMP	C01260 + C00001 <=> C00002 + C00020	3.6.1.17				PATH: rn00230 Purine metabolism	P1,P4-Bis(5'-adenosyl) tetraphosphate nucleotidohydrolase	KO: K01518 bis(5'-nucleosidyl)-tetraphosphatase [EC:3.6.1.17]
R00185	1	ATP + Adenosine <=> ADP + AMP	C00002 + C00212 <=> C00008 + C00020	2.7.1.20	2.7.1.74			PATH: rn00230 Purine metabolism	ATP	KO: K00856 adenosine kinase [EC:2.7.1.20]	KO: K00893 deoxycitidine kinase [EC:2.7.1.74]
R00186	1	P1,P2-Bis(5'-adenosyl) triphosphate + H2O <=> ADP + AMP	C04307 + C00001 <=> C00008 + C00020	3.6.1.29					(S)-Lactate adenylohydrolase
R00187	1	P1,P3-Bis(5'-adenosyl) triphosphate + H2O <=> ADP + AMP	C06197 + C00001 <=> C00008 + C00020	3.6.1.29				PATH: rn00230 Purine metabolism	P1,P3-Bis(5'-adenosyl) triphosphate adenylohydrolase	KO: K01522 bis(5'-adenosyl)-triphosphatase [EC:3.6.1.29]
R00188	1	Adenosine 3',5'-bisphosphate + H2O <=> AMP + Orthophosphate	C00054 + C00001 <=> C00020 + C00009	3.1.3.7					Adenosine 3',5'-bisphosphate 3'(2')-phosphohydrolase
R00189	1	ATP + Deamino-NAD+ + NH3 <=> AMP + Diphosphate + NAD+	C00002 + C00857 + C00014 <=> C00020 + C00013 + C00003	6.3.1.5				PATH: rn00760 Nicotinate and nicotinamide metabolism	Deamino-NAD+	KO: K01916 NAD+ synthase [EC:6.3.1.5]
R00190	1	AMP + Diphosphate <=> Adenine + 5-Phospho-alpha-D-ribose 1-diphosphate	C00020 + C00013 <=> C00147 + C00119	2.4.2.7	2.4.2.8			PATH: rn00230 Purine metabolism	AMP	KO: K00759 adenine phosphoribosyltransferase [EC:2.4.2.7]	KO: K00760 hypoxanthine phosphoribosyltransferase [EC:2.4.2.8]
R00191	1	3',5'-Cyclic AMP + H2O <=> AMP	C00575 + C00001 <=> C00020	3.1.4.17				PATH: rn00230 Purine metabolism	Adenosine 3',5'-phosphate 5'-nucleotidohydrolase	KO: K01120 3',5'-cyclic-nucleotide phosphodiesterase [EC:3.1.4.17]
R00193	1	S-Adenosyl-L-homocysteine + H2O <=> S-Inosyl-L-homocysteine + NH3	C00021 + C00001 <=> C03431 + C00014	3.5.4.28					S-Adenosyl-L-homocysteine aminohydrolase
R00195	1	2,3-Diaminopropanoate + H2O <=> Pyruvate + 2 NH3	C06393 + C00001 <=> C00022 + 2 C00014	4.3.1.15					2,3-Diaminopropionate ammonia-lyase
R00196	1	(S)-Lactate + 2 Ferricytochrome c <=> Pyruvate + 2 Ferrocytochrome c + 2 H+	C00186 + 2 C00125 <=> C00022 + 2 C00126 + 2 C00080	1.1.2.3				PATH: rn00620 Pyruvate metabolism	(S)-Lactate	KO: K00101 L-lactate dehydrogenase (cytochrome) [EC:1.1.2.3]
R00197	1	(R)-Lactate + 2 Ferricytochrome c <=> Pyruvate + 2 Ferrocytochrome c + 2 H+	C00256 + 2 C00125 <=> C00022 + 2 C00126 + 2 C00080	1.1.2.4				PATH: rn00620 Pyruvate metabolism	(R)-Lactate	KO: K00102 D-lactate dehydrogenase (cytochrome) [EC:1.1.2.4]
R00198	1	(R)-Lactate + 2 Ferricytochrome c-553 <=> Pyruvate + 2 Ferrocytochrome c-553	C00256 + 2 C01070 <=> C00022 + 2 C01071	1.1.2.5				PATH: rn00620 Pyruvate metabolism	(R)-Lactate
R00199	1	ATP + Pyruvate + H2O <=> AMP + Phosphoenolpyruvate + Orthophosphate	C00002 + C00022 + C00001 <=> C00020 + C00074 + C00009	2.7.9.2				PATH: rn00620 Pyruvate metabolism	ATP	KO: K01007 pyruvate,water dikinase [EC:2.7.9.2]
R00200	1	ATP + Pyruvate <=> ADP + Phosphoenolpyruvate	C00002 + C00022 <=> C00008 + C00074	2.7.1.40				PATH: rn00010 Glycolysis / Gluconeogenesis	ATP	KO: K00873 pyruvate kinase [EC:2.7.1.40]
R00203	1	Methylglyoxal + NAD+ + H2O <=> Pyruvate + NADH + H+	C00546 + C00003 + C00001 <=> C00022 + C00004 + C00080	1.2.1.22	1.2.1.23			PATH: rn00620 Pyruvate metabolism	Pyruvaldehyde	KO: K00138 lactaldehyde dehydrogenase [EC:1.2.1.22]
R00205	1	Methylglyoxal + NADP+ + H2O <=> Pyruvate + NADPH + H+	C00546 + C00006 + C00001 <=> C00022 + C00005 + C00080	1.2.1.49				PATH: rn00620 Pyruvate metabolism	2-Oxopropanal
R00206	1	ATP + Pyruvate + Orthophosphate <=> AMP + Phosphoenolpyruvate + Diphosphate	C00002 + C00022 + C00009 <=> C00020 + C00074 + C00013	2.7.9.1				PATH: rn00620 Pyruvate metabolism	ATP	KO: K01006 pyruvate,orthophosphate dikinase [EC:2.7.9.1]
R00207	1	Pyruvate + Orthophosphate + Oxygen <=> Acetyl phosphate + H2O2 + CO2	C00022 + C00009 + C00007 <=> C00227 + C00027 + C00011	1.2.3.3				PATH: rn00620 Pyruvate metabolism	Pyruvate	KO: K00158 pyruvate oxidase [EC:1.2.3.3]
R00208	1	Phosphoenolpyruvate + H2O <=> Pyruvate + Orthophosphate	C00074 + C00001 <=> C00022 + C00009	3.1.3.60					Phosphoenolpyruvate phosphohydrolase
R00209	1	Pyruvate + CoA + NAD+ <=> Acetyl-CoA + CO2 + NADH + H+	C00022 + C00010 + C00003 <=> C00024 + C00011 + C00004 + C00080	1.8.1.4	2.3.1.12				pyruvate dehydrogenase complex
R00210	1	Pyruvate + CoA + NADP+ <=> Acetyl-CoA + CO2 + NADPH + H+	C00022 + C00010 + C00006 <=> C00024 + C00011 + C00005 + C00080	1.2.1.51					pyruvate
R00211	1	Pyruvate + CoA + Oxygen <=> H2O2 + Acetyl-CoA + CO2	C00022 + C00010 + C00007 <=> C00027 + C00024 + C00011	1.2.3.6				PATH: rn00620 Pyruvate metabolism	Glyoxylate
R00213	1	O-Carbamoyl-L-serine + H2O <=> Pyruvate + 2 NH3 + CO2	C03015 + C00001 <=> C00022 + 2 C00014 + C00011	4.3.1.13					O-Carbamoyl-L-serine ammonia-lyase (pyruvate-forming)
R00217	1	Oxaloacetate <=> Pyruvate + CO2	C00036 <=> C00022 + C00011	4.1.1.3				PATH: rn00620 Pyruvate metabolism	Oxaloacetate carboxy-lyase	KO: K01571 oxaloacetate decarboxylase, alpha subunit [EC:4.1.1.3]	KO: K01572 oxaloacetate decarboxylase, beta subunit [EC:4.1.1.3]	KO: K01573 oxaloacetate decarboxylase, gamma subunit [EC:4.1.1.3]
R00218	1	Acetylenedicarboxylate + H2O <=> Pyruvate + CO2	C03248 + C00001 <=> C00022 + C00011	4.1.1.78				PATH: rn00620 Pyruvate metabolism	acetylenedicarboxylate carboxy-lyase
R00219	1	Pyruvate + CO2 <=> 2-Hydroxyethylenedicarboxylate	C00022 + C00011 <=> C03981	4.1.1.-				PATH: rn00620 Pyruvate metabolism		KO: K01618
R00220	1	L-Serine <=> Pyruvate + NH3	C00065 <=> C00022 + C00014	4.3.1.17	4.3.1.19			PATH: rn00260 Glycine, serine and threonine metabolism	L-serine ammonia-lyase	KO: K01752 L-serine dehydratase [EC:4.3.1.17]
R00221	1	D-Serine <=> Pyruvate + NH3	C00740 <=> C00022 + C00014	4.3.1.18				PATH: rn00260 Glycine, serine and threonine metabolism	D-serine ammonia-lyase	KO: K01753 D-serine dehydratase [EC:4.3.1.18]
R00223	1	DL-Serine <=> Pyruvate + NH3	C00716 <=> C00022 + C00014	4.3.1.15					Serine ammonia-lyase
R00224	1	Pyruvate <=> Acetaldehyde + CO2	C00022 <=> C00084 + C00011	4.1.1.1					Pyruvate carboxy-lyase
R00226	1	(S)-2-Acetolactate + CO2 <=> 2 Pyruvate	C06010 + C00011 <=> 2 C00022	2.2.1.6				PATH: rn00660 C5-Branched dibasic acid metabolism	(S)-2-Acetolactate pyruvate-lyase (carboxylating)	KO: K01652 acetolactate synthase I/II/III large subunit	KO: K01653 acetolactate synthase I/III small subunit [EC:2.2.1.6]
R00227	1	Acetyl-CoA + H2O <=> CoA + Acetate	C00024 + C00001 <=> C00010 + C00033	3.1.2.1				PATH: rn00620 Pyruvate metabolism	Acetyl-CoA hydrolase	KO: K01067 acetyl-CoA hydrolase [EC:3.1.2.1]
R00228	1	Acetaldehyde + CoA + NAD+ <=> Acetyl-CoA + NADH + H+	C00084 + C00010 + C00003 <=> C00024 + C00004 + C00080	1.2.1.10				PATH: rn00620 Pyruvate metabolism	acetaldehyde	KO: K00132 acetaldehyde dehydrogenase (acetylating) [EC:1.2.1.10]	KO: K04072 acetaldehyde dehydrogenase [EC:1.2.1.10]	KO: K04073 acetaldehyde dehydrogenase [EC:1.2.1.10]
R00233	1	Malonyl-CoA <=> Acetyl-CoA + CO2	C00083 <=> C00024 + C00011	4.1.1.9				PATH: rn00410 beta-Alanine metabolism	Malonyl-CoA carboxy-lyase	KO: K01578 malonyl-CoA decarboxylase [EC:4.1.1.9]
R00234	1	Acetyl-CoA + Peptide <=> CoA + Nalpha-Acetylpeptide	C00024 + C00012 <=> C00010 + C03011	2.3.1.88					Acetyl-CoA
R00235	1	ATP + Acetate + CoA <=> AMP + Diphosphate + Acetyl-CoA	C00002 + C00033 + C00010 <=> C00020 + C00013 + C00024	6.2.1.1				PATH: rn00010 Glycolysis / Gluconeogenesis	Acetate	KO: K01895 acetyl-CoA synthetase [EC:6.2.1.1]
R00236	1	Acetyl adenylate + CoA <=> AMP + Acetyl-CoA	C05993 + C00010 <=> C00020 + C00024	6.2.1.1				PATH: rn00620 Pyruvate metabolism	Acetyl adenylate	KO: K01895 acetyl-CoA synthetase [EC:6.2.1.1]
R00239	1	ATP + L-Glutamate <=> ADP + L-Glutamyl 5-phosphate	C00002 + C00025 <=> C00008 + C03287	2.7.2.11				PATH: rn00220 Urea cycle and metabolism of amino groups	ATP	KO: K00931 glutamate 5-kinase [EC:2.7.2.11]
R00240	1	ATP + L-Glutamate <=> ADP + alpha-D-Glutamyl phosphate	C00002 + C00025 <=> C00008 + C03734	2.7.2.13					ATP
R00241	1	ATP + L-Glutamate <=> ADP + L-Glutamyl 1-phosphate	C00002 + C00025 <=> C00008 + C05765	2.7.2.13					ATP
R00250	1	L-Glutamate + Oxygen + H2O <=> 2-Oxoglutarate + NH3 + H2O2	C00025 + C00007 + C00001 <=> C00026 + C00014 + C00027	1.4.3.11					L-Glutamate
R00251	1	ATP + 5-Oxoproline + 2 H2O <=> ADP + Orthophosphate + L-Glutamate	C00002 + C01879 + 2 C00001 <=> C00008 + C00009 + C00025	3.5.2.9				PATH: rn00480 Glutathione metabolism	5-Oxoproline amidohydrolase (ATP-hydrolysing)	KO: K01469 5-oxoprolinase (ATP-hydrolysing) [EC:3.5.2.9]
R00253	1	ATP + L-Glutamate + NH3 <=> ADP + Orthophosphate + L-Glutamine	C00002 + C00025 + C00014 <=> C00008 + C00009 + C00064	6.3.1.2				PATH: rn00251 Glutamate metabolism	L-Glutamate	KO: K01915 glutamine synthetase [EC:6.3.1.2]
R00254	1	L-Glutamate + NH3 + CO2 <=> N-Carbamyl-L-glutamate + H2O	C00025 + C00014 + C00011 <=> C05829 + C00001					PATH: rn00340 Histidine metabolism
R00256	1	L-Glutamine + H2O <=> L-Glutamate + NH3	C00064 + C00001 <=> C00025 + C00014	3.5.1.2	3.5.1.38	6.3.5.4	6.3.5.5	PATH: rn00251 Glutamate metabolism	L-Glutamine amidohydrolase	KO: K01425 glutaminase [EC:3.5.1.2]	KO: K05597 glutamin-(asparagin-)ase [EC:3.5.1.38]
R00257	1	ATP + Deamino-NAD+ + L-Glutamine + H2O <=> AMP + Diphosphate + NAD+ + L-Glutamate	C00002 + C00857 + C00064 + C00001 <=> C00020 + C00013 + C00003 + C00025	6.3.5.1				PATH: rn00251 Glutamate metabolism	Deamido-NAD+	KO: K01950 NAD+ synthase (glutamine-hydrolysing) [EC:6.3.5.1]
R00259	1	Acetyl-CoA + L-Glutamate <=> CoA + N-Acetyl-L-glutamate	C00024 + C00025 <=> C00010 + C00624	2.3.1.1				PATH: rn00220 Urea cycle and metabolism of amino groups	Acetyl-CoA	KO: K00618 amino-acid N-acetyltransferase [EC:2.3.1.1]	KO: K00619 amino-acid N-acetyltransferase [EC:2.3.1.1]	KO: K00620 amino-acid N-acetyltransferase [EC:2.3.1.1]
R00261	1	L-Glutamate <=> 4-Aminobutanoate + CO2	C00025 <=> C00334 + C00011	4.1.1.15				PATH: rn00251 Glutamate metabolism	L-glutamate 1-carboxy-lyase	KO: K01580 glutamate decarboxylase [EC:4.1.1.15]
R00265	1	2-Oxoglutarate + CoA + NADP+ <=> Succinyl-CoA + CO2 + NADPH + H+	C00026 + C00010 + C00006 <=> C00091 + C00011 + C00005 + C00080	1.2.1.52					2-Oxoglutarate
R00267	1	Isocitrate + NADP+ <=> 2-Oxoglutarate + CO2 + NADPH + H+	C00311 + C00006 <=> C00026 + C00011 + C00005 + C00080	1.1.1.42				PATH: rn00480 Glutathione metabolism	Isocitrate	KO: K00031 isocitrate dehydrogenase [EC:1.1.1.42]
R00268	1	Oxalosuccinate <=> 2-Oxoglutarate + CO2	C05379 <=> C00026 + C00011	1.1.1.42				PATH: rn00020 Citrate cycle (TCA cycle)	Oxalosuccinate	KO: K00031 isocitrate dehydrogenase [EC:1.1.1.42]
R00269	1	2-Oxoglutaramate + H2O <=> 2-Oxoglutarate + NH3	C00940 + C00001 <=> C00026 + C00014	3.5.1.3				PATH: rn00251 Glutamate metabolism	2-Oxoglutaramate amidohydrolase
R00270	1	2-Oxoglutarate + NH3 <=> 4-Oxoglutaramate + H2O	C00026 + C00014 <=> C05572 + C00001					PATH: rn00340 Histidine metabolism
R00271	1	Acetyl-CoA + H2O + 2-Oxoglutarate <=> (R)-2-Hydroxybutane-1,2,4-tricarboxylate + CoA	C00024 + C00001 + C00026 <=> C01251 + C00010	2.3.3.14				PATH: rn00300 Lysine biosynthesis	acetyl-CoA	KO: K01655 homocitrate synthase [EC:2.3.3.14]
R00272	1	2-Oxoglutarate <=> Succinate semialdehyde + CO2	C00026 <=> C00232 + C00011	4.1.1.71					2-Oxoglutarate carboxy-lyase
R00273	1	Oxalate + Oxygen <=> H2O2 + 2 CO2	C00209 + C00007 <=> C00027 + 2 C00011	1.2.3.4				PATH: rn00630 Glyoxylate and dicarboxylate metabolism	oxalate
R00274	1	H2O2 + 2 Glutathione <=> Glutathione disulfide + 2 H2O	C00027 + 2 C00051 <=> C00127 + 2 C00001	1.11.1.9				PATH: rn00480 Glutathione metabolism	glutathione	KO: K00432 glutathione peroxidase [EC:1.11.1.9]
R00277	1	Pyridoxamine phosphate + H2O + Oxygen <=> Pyridoxal phosphate + NH3 + H2O2	C00647 + C00001 + C00007 <=> C00018 + C00014 + C00027	1.4.3.5				PATH: rn00750 Vitamin B6 metabolism	Pyridoxamine-5'-phosphate	KO: K00275 pyridoxamine 5'-phosphate oxidase [EC:1.4.3.5]
R00278	1	Pyridoxine phosphate + Oxygen <=> H2O2 + Pyridoxal phosphate	C00627 + C00007 <=> C00027 + C00018	1.4.3.5				PATH: rn00750 Vitamin B6 metabolism	Pyridoxine 5-phosphate	KO: K00275 pyridoxamine 5'-phosphate oxidase [EC:1.4.3.5]
R00279	1	D-Glutamate + H2O + Oxygen <=> 2-Oxoglutarate + NH3 + H2O2	C00217 + C00001 + C00007 <=> C00026 + C00014 + C00027	1.4.3.7	1.4.3.15			PATH: rn00471 D-Glutamine and D-glutamate metabolism	D-Glutamate(D-aspartate)
R00281	1	Acceptor + NADH + H+ <=> Reduced acceptor + NAD+	C00028 + C00004 + C00080 <=> C00030 + C00003	1.6.99.3	1.6.99.5				NADH
R00283	1	Acceptor + NH3 + H2O + 2 Orthophosphate + 2 ADP <=> Hydroxylamine + Reduced acceptor + 2 ATP	C00028 + C00014 + C00001 + 2 C00009 + 2 C00008 <=> C00192 + C00030 + 2 C00002	1.3.99.15					Cyclohexa-1,5-diene-1-carbonyl-CoA
R00284	1	Acceptor + NH3 + H2O <=> Hydroxylamine + Reduced acceptor	C00028 + C00014 + C00001 <=> C00192 + C00030	1.7.99.1					Ammonia
R00287	1	UDP-glucose + H2O <=> UMP + D-Glucose 1-phosphate	C00029 + C00001 <=> C00105 + C00103	3.6.1.8	3.6.1.9	3.6.1.45		PATH: rn00240 Pyrimidine metabolism	UDPglucose pyrophosphohydrolase	KO: K01513 nucleotide pyrophosphatase [EC:3.6.1.9]	KO: K04765 ATP diphosphatase [EC:3.6.1.8]
R00289	1	UTP + D-Glucose 1-phosphate <=> Diphosphate + UDP-glucose	C00075 + C00103 <=> C00013 + C00029	2.7.7.9				PATH: rn00040 Pentose and glucuronate interconversions	UTP	KO: K00963 UTP--glucose-1-phosphate uridylyltransferase
R00292	1	UDP-glucose + Amylose <=> UDP + Amylose	C00029 + C00718 <=> C00015 + C00718	2.4.1.11				PATH: rn00500 Starch and sucrose metabolism	UDP-glucose	KO: K00693 glycogen(starch) synthase [EC:2.4.1.11]
R00293	1	UDP-glucose <=> UDP-4-dehydro-6-deoxy-D-glucose + H2O	C00029 <=> C04089 + C00001	4.2.1.76				PATH: rn00520 Nucleotide sugars metabolism	UDPglucose 4,6-hydro-lyase
R00299	1	ATP + D-Glucose <=> ADP + D-Glucose 6-phosphate	C00002 + C00031 <=> C00008 + C00092	2.7.1.1	2.7.1.2			PATH: rn00521 Streptomycin biosynthesis	ATP
R00302	1	D-Glucose + Oxygen <=> 2-Dehydro-D-glucose + H2O2	C00031 + C00007 <=> C02779 + C00027	1.1.3.10					D-glucose
R00303	1	D-Glucose 6-phosphate + H2O <=> D-Glucose + Orthophosphate	C00092 + C00001 <=> C00031 + C00009	3.1.3.9	3.1.3.58				D-Glucose-6-phosphate phosphohydrolase
R00304	1	D-Glucose 1-phosphate + H2O <=> D-Glucose + Orthophosphate	C00103 + C00001 <=> C00031 + C00009	3.1.3.10					D-Glucose-1-phosphate phosphohydrolase
R00306	1	Cellobiose + H2O <=> 2 D-Glucose	C00185 + C00001 <=> 2 C00031	3.2.1.74				PATH: rn00500 Starch and sucrose metabolism	1,4-beta-D-Glucan glucohydrolase
R00308	1	1,3-beta-D-Glucan + H2O <=> D-Glucose + 1,3-beta-D-Glucan	C00965 + C00001 <=> C00031 + C00965	3.2.1.39				PATH: rn00500 Starch and sucrose metabolism	1,3-beta-D-Glucan glucanohydrolase	KO: K01199 glucan endo-1,3-beta-D-glucosidase [EC:3.2.1.39]
R00310	1	Protoporphyrin + Fe2+ <=> Heme + 2 H+	C02191 + C14818 <=> C00032 + 2 C00080	4.99.1.1				PATH: rn00860 Porphyrin and chlorophyll metabolism	Protoporphyrin ferro-lyase	KO: K01772 ferrochelatase [EC:4.99.1.1]
R00311	1	Heme + 3 Reduced acceptor + 3 Oxygen <=> Biliverdin + CO + Fe2+ + 3 Acceptor + 3 H2O	C00032 + 3 C00030 + 3 C00007 <=> C00500 + C00237 + C14818 + 3 C00028 + 3 C00001	1.14.99.3					Heme, hydrogen-donor
R00316	1	ATP + Acetate <=> Diphosphate + Acetyl adenylate	C00002 + C00033 <=> C00013 + C05993	6.2.1.1				PATH: rn00620 Pyruvate metabolism	Acetate	KO: K01895 acetyl-CoA synthetase [EC:6.2.1.1]
R00317	1	Acetyl phosphate + H2O <=> Acetate + Orthophosphate	C00227 + C00001 <=> C00033 + C00009	3.6.1.7				PATH: rn00620 Pyruvate metabolism	Acetyl phosphate phosphohydrolase	KO: K01512 acylphosphatase [EC:3.6.1.7]
R00318	1	Phosphonoacetate + H2O <=> Acetate + Orthophosphate	C05682 + C00001 <=> C00033 + C00009	3.11.1.2				PATH: rn00440 Aminophosphonate metabolism	Phosphonoacetate phosphonohydrolase
R00319	1	(S)-Lactate + Oxygen <=> Acetate + CO2 + H2O	C00186 + C00007 <=> C00033 + C00011 + C00001	1.13.12.4				PATH: rn00620 Pyruvate metabolism	(S)-Lactate	KO: K00467 lactate 2-monooxygenase [EC:1.13.12.4]
R00321	1	Acetamide + H2O <=> Acetate + NH3	C06244 + C00001 <=> C00033 + C00014	3.5.1.4					Acetamide amidohydrolase
R00322	1	Acetyl adenylate + H2O <=> AMP + Acetate	C05993 + C00001 <=> C00020 + C00033	3.6.1.20				PATH: rn00230 Purine metabolism	5'-Acetylphosphoadenosine acylhydrolase
R00324	1	Acetylpyruvate + H2O <=> Acetate + Pyruvate	C02132 + C00001 <=> C00033 + C00022	3.7.1.6					Acetylpyruvate acetylhydrolase
R00325	1	(S)-2-Methylmalate <=> Acetate + Pyruvate	C02614 <=> C00033 + C00022	4.1.3.22				PATH: rn00660 C5-Branched dibasic acid metabolism	(3S)-citramalate pyruvate-lyase
R00327	1	6-Acetyl-D-glucose + H2O <=> D-Glucose + Acetate	C02655 + C00001 <=> C00031 + C00033	3.1.1.33					6-Acetyl-D-glucose acetylhydrolase
R00328	1	GDP + H2O <=> GMP + Orthophosphate	C00035 + C00001 <=> C00144 + C00009	3.6.1.5	3.6.1.6	3.6.1.42		PATH: rn00230 Purine metabolism	GDP phosphohydrolase	KO: K01510 apyrase [EC:3.6.1.5]	KO: K01511 nucleoside-diphosphatase [EC:3.6.1.6]
R00329	1	NDP + H2O <=> Nucleotide + Orthophosphate	C00454 + C00001 <=> C00215 + C00009	3.6.1.6					Nucleoside-diphosphate phosphohydrolase
R00332	1	ATP + GMP <=> ADP + GDP	C00002 + C00144 <=> C00008 + C00035	2.7.4.8				PATH: rn00230 Purine metabolism	ATP	KO: K00942 guanylate kinase [EC:2.7.4.8]
R00333	1	Nucleoside triphosphate + AMP <=> NDP + ADP	C00201 + C00020 <=> C00454 + C00008	2.7.4.10					nucleoside-triphosphate
R00335	1	GTP + H2O <=> GDP + Orthophosphate	C00044 + C00001 <=> C00035 + C00009	3.6.1.5	3.6.5.1	3.6.5.2	3.6.5.3	PATH: rn00230 Purine metabolism	GTP phosphohydrolase (vesicle-releasing)	KO: K01510 apyrase [EC:3.6.1.5]
R00336	1	Guanosine 3',5'-bis(diphosphate) + H2O <=> GDP + Diphosphate	C01228 + C00001 <=> C00035 + C00013	3.1.7.2				PATH: rn00230 Purine metabolism	Guanosine-3',5'-bis(diphosphate) 3'-pyrophosphohydrolase	KO: K01139 guanosine-3',5'-bis(diphosphate) 3'-pyrophosphohydrolase
R00337	1	GDP-glucose + H2O <=> GDP + D-Glucose	C00394 + C00001 <=> C00035 + C00031	3.2.1.42					GDPglucose glucohydrolase
R00338	1	Oxaloacetate + H2O <=> Oxalate + Acetate	C00036 + C00001 <=> C00209 + C00033	3.7.1.1					Oxaloacetate acetylhydrolase
R00341	1	ATP + Oxaloacetate <=> ADP + Phosphoenolpyruvate + CO2	C00002 + C00036 <=> C00008 + C00074 + C00011	4.1.1.49				PATH: rn00010 Glycolysis / Gluconeogenesis	ATP	KO: K01610 phosphoenolpyruvate carboxykinase (ATP) [EC:4.1.1.49]
R00345	1	Orthophosphate + Oxaloacetate <=> H2O + Phosphoenolpyruvate + CO2	C00009 + C00036 <=> C00001 + C00074 + C00011	4.1.1.31				PATH: rn00620 Pyruvate metabolism	Orthophosphate	KO: K01595 phosphoenolpyruvate carboxylase [EC:4.1.1.31]
R00346	1	Diphosphate + Oxaloacetate <=> Orthophosphate + Phosphoenolpyruvate + CO2	C00013 + C00036 <=> C00009 + C00074 + C00011	4.1.1.38				PATH: rn00620 Pyruvate metabolism	Pyrophosphate
R00347	1	erythro-3-Hydroxy-L-aspartate <=> Oxaloacetate + NH3	C03961 <=> C00036 + C00014	4.3.1.20					erythro-3-hydroxy-Ls-aspartate ammonia-lyase
R00348	1	2-Oxosuccinamate + H2O <=> Oxaloacetate + NH3	C02362 + C00001 <=> C00036 + C00014	3.5.1.3				PATH: rn00252 Alanine and aspartate metabolism	2-Oxosuccinamate amidohydrolase
R00350	1	4-Carboxy-4-hydroxy-2-oxoadipate <=> Oxaloacetate + Pyruvate	C04115 <=> C00036 + C00022	4.1.3.17				PATH: rn00362 Benzoate degradation via hydroxylation	4-Hydroxy-4-carboxymethyl-2-oxoglutarate pyruvate-lyase
R00352	1	ATP + Citrate + CoA <=> ADP + Orthophosphate + Acetyl-CoA + Oxaloacetate	C00002 + C00158 + C00010 <=> C00008 + C00009 + C00024 + C00036	2.3.3.8				PATH: rn00020 Citrate cycle (TCA cycle)	acetyl-CoA	KO: K01648 ATP citrate (pro-S)-lyase [EC:2.3.3.8]
R00354	1	(3S)-Citryl-CoA <=> Acetyl-CoA + Oxaloacetate	C00566 <=> C00024 + C00036	4.1.3.34					(3S)-citryl-CoA oxaloacetate-lyase (acetyl-CoA-forming)	KO: K01660 citryl-CoA lyase [EC:4.1.3.34]
R00357	1	L-Aspartate + H2O + Oxygen <=> Oxaloacetate + NH3 + H2O2	C00049 + C00001 + C00007 <=> C00036 + C00014 + C00027	1.4.3.2	1.4.3.16			PATH: rn00252 Alanine and aspartate metabolism	L-Aspartic acid	KO: K00278 L-aspartate oxidase [EC:1.4.3.16]	KO: K03334 L-amino-acid oxidase [EC:1.4.3.2]
R00359	1	D-Aspartate + H2O + Oxygen <=> Oxaloacetate + NH3 + H2O2	C00402 + C00001 + C00007 <=> C00036 + C00014 + C00027	1.4.3.1	1.4.3.15			PATH: rn00252 Alanine and aspartate metabolism	D-Aspartate	KO: K00272 D-aspartate oxidase [EC:1.4.3.1]
R00360	1	(S)-Malate + Oxygen <=> Oxaloacetate + H2O2	C00149 + C00007 <=> C00036 + C00027	1.1.3.3				PATH: rn00620 Pyruvate metabolism	(S)-Malate
R00364	1	Glycine + H2O + 2 Ferricytochrome c <=> Glyoxylate + NH3 + 2 Ferrocytochrome c + 2 H+	C00037 + C00001 + 2 C00125 <=> C00048 + C00014 + 2 C00126 + 2 C00080	1.4.2.1				PATH: rn00260 Glycine, serine and threonine metabolism	Glycine
R00366	1	Glycine + H2O + Oxygen <=> Glyoxylate + NH3 + H2O2	C00037 + C00001 + C00007 <=> C00048 + C00014 + C00027	1.4.3.3	1.4.3.19			PATH: rn00260 Glycine, serine and threonine metabolism	Aminoacetic acid	KO: K00273 D-amino-acid oxidase [EC:1.4.3.3]
R00367	1	S-Adenosyl-L-methionine + Glycine <=> S-Adenosyl-L-homocysteine + Sarcosine	C00019 + C00037 <=> C00021 + C00213	2.1.1.20	2.1.1.156			PATH: rn00260 Glycine, serine and threonine metabolism	S-Adenosyl-L-methionine	KO: K00552 glycine N-methyltransferase [EC:2.1.1.20]
R00370	1	Acetyl-CoA + Glycine <=> CoA + 2-Amino-3-oxobutanoate	C00024 + C00037 <=> C00010 + C03214	2.3.1.29					Acetyl-CoA
R00371	1	Acetyl-CoA + Glycine <=> CoA + L-2-Amino-3-oxobutanoic acid	C00024 + C00037 <=> C00010 + C03508	2.3.1.29	2.3.1.37			PATH: rn00260 Glycine, serine and threonine metabolism	Succinyl-CoA	KO: K00639 glycine C-acetyltransferase [EC:2.3.1.29]	KO: K00643 5-aminolevulinate synthase [EC:2.3.1.37]
R00375	1	dATP + DNA <=> Diphosphate + DNA	C00131 + C00039 <=> C00013 + C00039	2.7.7.7				PATH: rn00230 Purine metabolism	Deoxyadenosine 5'-triphosphate	KO: K02319 DNA polymerase I [EC:2.7.7.7]	KO: K02320 DNA polymerase alpha subunit A [EC:2.7.7.7]	KO: K02321 DNA polymerase alpha subunit B	KO: K02322 DNA polymerase II large subunit [EC:2.7.7.7]	KO: K02323 DNA polymerase II small subunit [EC:2.7.7.7]	KO: K02324 DNA polymerase epsilon subunit 1 [EC:2.7.7.7]	KO: K02325 DNA polymerase epsilon subunit 2 [EC:2.7.7.7]	KO: K02326 DNA polymerase epsilon subunit 3 [EC:2.7.7.7]	KO: K02327 DNA polymerase delta subunit 1 [EC:2.7.7.7]
R00376	1	dGTP + DNA <=> Diphosphate + DNA	C00286 + C00039 <=> C00013 + C00039	2.7.7.7				PATH: rn00230 Purine metabolism	Deoxyguanosine 5'-triphosphate	KO: K02319 DNA polymerase I [EC:2.7.7.7]	KO: K02320 DNA polymerase alpha subunit A [EC:2.7.7.7]	KO: K02321 DNA polymerase alpha subunit B	KO: K02322 DNA polymerase II large subunit [EC:2.7.7.7]	KO: K02323 DNA polymerase II small subunit [EC:2.7.7.7]	KO: K02324 DNA polymerase epsilon subunit 1 [EC:2.7.7.7]	KO: K02325 DNA polymerase epsilon subunit 2 [EC:2.7.7.7]	KO: K02326 DNA polymerase epsilon subunit 3 [EC:2.7.7.7]	KO: K02327 DNA polymerase delta subunit 1 [EC:2.7.7.7]
R00377	1	dCTP + DNA <=> Diphosphate + DNA	C00458 + C00039 <=> C00013 + C00039	2.7.7.7				PATH: rn00240 Pyrimidine metabolism	Deoxycytidine triphosphate	KO: K02319 DNA polymerase I [EC:2.7.7.7]	KO: K02320 DNA polymerase alpha subunit A [EC:2.7.7.7]	KO: K02321 DNA polymerase alpha subunit B	KO: K02322 DNA polymerase II large subunit [EC:2.7.7.7]	KO: K02323 DNA polymerase II small subunit [EC:2.7.7.7]	KO: K02324 DNA polymerase epsilon subunit 1 [EC:2.7.7.7]	KO: K02325 DNA polymerase epsilon subunit 2 [EC:2.7.7.7]	KO: K02326 DNA polymerase epsilon subunit 3 [EC:2.7.7.7]	KO: K02327 DNA polymerase delta subunit 1 [EC:2.7.7.7]
R00378	1	dTTP + DNA <=> Diphosphate + DNA	C00459 + C00039 <=> C00013 + C00039	2.7.7.7				PATH: rn00240 Pyrimidine metabolism	Thymidine triphosphate	KO: K02319 DNA polymerase I [EC:2.7.7.7]	KO: K02320 DNA polymerase alpha subunit A [EC:2.7.7.7]	KO: K02321 DNA polymerase alpha subunit B	KO: K02322 DNA polymerase II large subunit [EC:2.7.7.7]	KO: K02323 DNA polymerase II small subunit [EC:2.7.7.7]	KO: K02324 DNA polymerase epsilon subunit 1 [EC:2.7.7.7]	KO: K02325 DNA polymerase epsilon subunit 2 [EC:2.7.7.7]	KO: K02326 DNA polymerase epsilon subunit 3 [EC:2.7.7.7]	KO: K02327 DNA polymerase delta subunit 1 [EC:2.7.7.7]
R00379	1	Deoxynucleoside triphosphate + DNA <=> Diphosphate + DNA	C00677 + C00039 <=> C00013 + C00039	2.7.7.7	2.7.7.31	2.7.7.49			Deoxynucleoside triphosphate
R00380	1	S-Adenosyl-L-methionine + DNA <=> S-Adenosyl-L-homocysteine + DNA 5-methylcytosine	C00019 + C00039 <=> C00021 + C02967	2.1.1.37					S-Adenosyl-L-methionine
R00381	1	ATP + DNA(n) + DNA(m) <=> AMP + Diphosphate + DNA(n+m)	C00002 + C00039(n) + C00039(m) <=> C00020 + C00013 + C00039(n+m)	6.5.1.1					(Deoxyribonucleotide)n
R00382	1	NAD+ + DNA(n) + DNA(m) <=> AMP + Nicotinamide D-ribonucleotide + DNA(n+m)	C00003 + C00039(n) + C00039(m) <=> C00020 + C00455 + C00039(n+m)	6.5.1.2					(Deoxyribonucleotide)n
R00383	1	Acyl-CoA + H2O <=> CoA + Carboxylate	C00040 + C00001 <=> C00010 + C00060	3.1.2.18	3.1.2.19	3.1.2.20			Acyl-CoA hydrolase
R00389	1	ATP + Acid + CoA <=> AMP + Diphosphate + Acyl-CoA	C00002 + C00174 + C00010 <=> C00020 + C00013 + C00040	6.2.1.2					Acid
R00390	1	ATP + Long-chain carboxylate + CoA <=> AMP + Diphosphate + Acyl-CoA	C00002 + C00347 + C00010 <=> C00020 + C00013 + C00040	6.2.1.3					Long-chain carboxylate
R00391	1	Acyl-CoA + Acetyl-CoA <=> CoA + 3-Oxoacyl-CoA	C00040 + C00024 <=> C00010 + C00264	2.3.1.16					Acyl-CoA
R00395	1	Acyl-CoA + Glycine <=> CoA + N-Acylglycine	C00040 + C00037 <=> C00010 + C02055	2.3.1.13					Acyl-CoA
R00397	1	L-Aspartate <=> L-Alanine + CO2	C00049 <=> C00041 + C00011	4.1.1.12				PATH: rn00252 Alanine and aspartate metabolism	L-Aspartate 4-carboxy-lyase	KO: K09758 aspartate 4-decarboxylase [EC:4.1.1.12]
R00399	1	L-Alanine + Acetyl-CoA <=> 2-Amino-4-oxopentanoic acid + CoA	C00041 + C00024 <=> C03341 + C00010	2.3.1.-
R00407	1	Succinyl-CoA + H2O <=> CoA + Succinate	C00091 + C00001 <=> C00010 + C00042	3.1.2.3					Succinyl-CoA hydrolase
R00411	1	N-Succinyl-L-glutamate + H2O <=> L-Glutamate + Succinate	C05931 + C00001 <=> C00025 + C00042	3.5.1.96				PATH: rn00330 Arginine and proline metabolism	N-succinyl-L-glutamate amidohydrolase	KO: K05526 succinylglutamate desuccinylase [EC:3.5.1.96]
R00414	1	UDP-N-acetyl-D-glucosamine + H2O <=> N-Acetyl-D-mannosamine + UDP	C00043 + C00001 <=> C00645 + C00015	5.1.3.14				PATH: rn00530 Aminosugars metabolism	UDP-N-acetyl-D-glucosamine 2-epimerase	KO: K01791 UDP-N-acetylglucosamine 2-epimerase [EC:5.1.3.14]
R00416	1	UTP + N-Acetyl-alpha-D-glucosamine 1-phosphate <=> Diphosphate + UDP-N-acetyl-D-glucosamine	C00075 + C04501 <=> C00013 + C00043	2.7.7.23				PATH: rn00530 Aminosugars metabolism	UTP	KO: K00972 UDP-N-acetylglucosamine pyrophosphorylase [EC:2.7.7.23]	KO: K04042 bifunctional protein GlmU [EC:2.7.7.23 2.3.1.157]
R00417	1	UDP-N-acetyl-D-glucosamine + Protein <=> UDP + 4-N-(N-Acetyl-D-glucosaminyl)-protein	C00043 + C00017 <=> C00015 + C04375	2.4.1.94					UDP-N-acetyl-D-glucosamine
R00418	1	UDP-N-acetyl-D-glucosamine <=> UDP-N-acetyl-D-galactosamine	C00043 <=> C00203	5.1.3.7				PATH: rn00530 Aminosugars metabolism	UDP-N-acetyl-D-glucosamine 4-epimerase	KO: K02473 UDP-N-acetylglucosamine 4-epimerase [EC:5.1.3.7]
R00420	1	UDP-N-acetyl-D-glucosamine <=> UDP-N-acetyl-D-mannosamine	C00043 <=> C01170	5.1.3.14				PATH: rn00530 Aminosugars metabolism	UDP-N-acetyl-D-glucosamine 2-epimerase	KO: K01791 UDP-N-acetylglucosamine 2-epimerase [EC:5.1.3.14]
R00421	1	UDP-N-acetyl-D-glucosamine + 2 NAD+ + H2O <=> UDP-N-acetyl-2-amino-2-deoxy-D-glucuronate + 2 NADH + 2 H+	C00043 + 2 C00003 + C00001 <=> C04573 + 2 C00004 + 2 C00080	1.1.1.136				PATH: rn00530 Aminosugars metabolism	UDP-N-acetyl-D-glucosamine
[truncated: 5,921 more rows]

## Sheet: Sheet1
	Soybean		rapeseedLO		rapeseedHO		Peanut		Sesame
[truncated: 8 more rows]
